# Supplementary material for: Revision of the genus Aseptis McDunnough (Lepidoptera, Noctuidae, Noctuinae, Xylenini) with a description of two new genera, Paraseptis and Viridiseptis
Source: Zookeys. 2015 Oct 15;(527):57–102. doi: 10.3897/zookeys.527.9575 (PMC4668888; doi:10.3897/zookeys.527.9575)
Supplement: XML Treatment for Aseptis [file zookeys.527.9575-treatment1.xml]

<!DOCTYPE tp:taxon-treatment
  PUBLIC "-//TaxonX//DTD Taxonomic Treatment Publishing DTD v0 20100105//EN" "tax-treatment-NSO.dtd">
<tp:taxon-treatment xmlns:tp="http://www.plazi.org/taxpub"><tp:treatment-meta><kwd-group><label>Taxon classification</label><kwd><named-content content-type="kingdom">Animalia</named-content></kwd><kwd><named-content content-type="order">Lepidoptera</named-content></kwd><kwd><named-content content-type="family">Noctuidae</named-content></kwd></kwd-group><mixed-citation publication-type="journal"><person-group><name><surname>Mustelin</surname><given-names>Tomas</given-names></name><name><surname>Crabo</surname><given-names>Lars G.</given-names></name></person-group><article-title>Revision of the genus <italic><tp:taxon-name><tp:taxon-name-part taxon-name-part-type="genus">Aseptis</tp:taxon-name-part></tp:taxon-name></italic> McDunnough (<tp:taxon-name><tp:taxon-name-part taxon-name-part-type="order">Lepidoptera</tp:taxon-name-part></tp:taxon-name>, <tp:taxon-name><tp:taxon-name-part taxon-name-part-type="family">Noctuidae</tp:taxon-name-part></tp:taxon-name>, <tp:taxon-name><tp:taxon-name-part taxon-name-part-type="subfamily">Noctuinae</tp:taxon-name-part></tp:taxon-name>, <tp:taxon-name><tp:taxon-name-part taxon-name-part-type="tribe">Xylenini</tp:taxon-name-part></tp:taxon-name>) with a description of two new genera, <italic><tp:taxon-name><tp:taxon-name-part taxon-name-part-type="genus">Paraseptis</tp:taxon-name-part></tp:taxon-name></italic> and <italic><tp:taxon-name><tp:taxon-name-part taxon-name-part-type="genus">Viridiseptis</tp:taxon-name-part></tp:taxon-name></italic></article-title><source>Zookeys</source><day>15</day><month>10</month><year>2015</year><volume>2015</volume><issue>527</issue><fpage>57</fpage><lpage>102</lpage><pub-id pub-id-type="doi">10.3897/zookeys.527.9575</pub-id></mixed-citation></tp:treatment-meta><tp:nomenclature><tp:taxon-name>
                            <tp:taxon-name-part taxon-name-part-type="genus">Aseptis</tp:taxon-name-part>
                        </tp:taxon-name><tp:taxon-authority>McDunnough, 1937</tp:taxon-authority><tp:nomenclature-citation-list><tp:nomenclature-citation><tp:taxon-name><tp:taxon-name-part taxon-name-part-type="genus">Aseptis</tp:taxon-name-part></tp:taxon-name><comment> McDunnough, 1937: 59.</comment></tp:nomenclature-citation></tp:nomenclature-citation-list></tp:nomenclature><tp:treatment-sec sec-type="Type species"><title>Type species.</title><p><italic><tp:taxon-name><tp:taxon-name-part taxon-name-part-type="genus">Hadena</tp:taxon-name-part> <tp:taxon-name-part taxon-name-part-type="species">genitrix</tp:taxon-name-part></tp:taxon-name></italic> Grote (a synonym of <italic><tp:taxon-name><tp:taxon-name-part taxon-name-part-type="genus">Aseptis</tp:taxon-name-part> <tp:taxon-name-part taxon-name-part-type="species">binotata</tp:taxon-name-part></tp:taxon-name></italic> (Walker)) by original designation.</p></tp:treatment-sec><tp:treatment-sec sec-type="Diagnosis"><title>Diagnosis.</title><p><italic><tp:taxon-name><tp:taxon-name-part taxon-name-part-type="genus">Aseptis</tp:taxon-name-part></tp:taxon-name></italic> is a moderate-sized genus of medium-sized noctuids (wingspan 27.5–45.0 mm) in the subtribe <tp:taxon-name><tp:taxon-name-part taxon-name-part-type="subtribe">Xylenina</tp:taxon-name-part></tp:taxon-name> Guenée of the tribe <tp:taxon-name><tp:taxon-name-part taxon-name-part-type="tribe">Xylenini</tp:taxon-name-part></tp:taxon-name> Guenée of the subfamily <tp:taxon-name><tp:taxon-name-part taxon-name-part-type="subfamily">Noctuinae</tp:taxon-name-part></tp:taxon-name> Latreille (<xref ref-type="bibr" rid="B27">Lafontaine and Schmidt 2010</xref>) from western North America. Adults are typically dull mottled gray or brown, although a few species are red brown or nearly black, with typical noctuid lines and spots, often with a pale patch in the medial and postmedial areas abutting the lateral reniform spot (“postreniform patch” (Fig. <xref ref-type="fig" rid="F1">1</xref>)), which is easily mistaken for the reniform spot. The reniform, orbicular, and claviform spots are present in most species and are often large and closely positioned; the reniform spot is usually figure-eight shaped. The hindwing outer margin is concave between M1 and M3, M2 is visible and is closer to M3 than M1, and the wing is often palest with loss of scales between M1 and M3 (Fig. <xref ref-type="fig" rid="F1">2</xref>). The male antenna is filiform, serrate in <italic><tp:taxon-name><tp:taxon-name-part taxon-name-part-type="genus">Aseptis</tp:taxon-name-part> <tp:taxon-name-part taxon-name-part-type="species">serrula</tp:taxon-name-part></tp:taxon-name></italic> (Barnes &amp; McDunnough). The male abdomen has basal coremata with pockets extending on segments one and two. The male genitalia have a narrow sharply-pointed uncus; a tegumen that is laterally compressed near the uncus base and has broad penicillus lobes; a strap-like valve with small sacculus and weakly differentiated rounded cucullus with a weak corona (ventral cucullus pointed in the <italic><tp:taxon-name><tp:taxon-name-part taxon-name-part-type="genus">Aseptis</tp:taxon-name-part> <tp:taxon-name-part taxon-name-part-type="species">lichena</tp:taxon-name-part></tp:taxon-name></italic> species group), a curved ampulla of the <!--PageBreak-->clasper oriented perpendicular to or parallel to the costa, and an elongate triangular or spike-like digitus arising from a weakly sclerotized plate on the mid-valve (digitus absent in several species); the aedeagus is tubular with slight ventrad bend distally, and the vesica is 1¼–2 × aedeagus length with 90–180° bend ventrad at the base, and bears a long proximally-directed apical cornutus and additional 0–2 smaller cornuti and 2–3 broad-based diverticula. In the female, the papilla analis is lightly sclerotized, triangular, with a rounded tip, and is covered with short spike-like setae (rugose scales in <italic><tp:taxon-name><tp:taxon-name-part taxon-name-part-type="genus">Aseptis</tp:taxon-name-part> <tp:taxon-name-part taxon-name-part-type="species">serrula</tp:taxon-name-part></tp:taxon-name></italic>) and from zero to innumerable hair-like basal setae; the ductus bursae is membranous except near the corpus bursae; the moderately-sclerotized appendix bursae is sack-like or weakly bilobed and extends posteriorly from the left ventral corpus bursae; the corpus bursae is ovoid, 1.3–7 × as long as wide, with 0–4 long narrow signa.</p><p><italic><tp:taxon-name><tp:taxon-name-part taxon-name-part-type="genus">Aseptis</tp:taxon-name-part></tp:taxon-name></italic> can be distinguished from all genera other than <italic><tp:taxon-name><tp:taxon-name-part taxon-name-part-type="genus">Paraseptis</tp:taxon-name-part></tp:taxon-name></italic> Mustelin &amp; Crabo and <italic><tp:taxon-name><tp:taxon-name-part taxon-name-part-type="genus">Viridiseptis</tp:taxon-name-part></tp:taxon-name></italic> Mustelin &amp; Crabo, both described below, by the concave hindwing notch. <italic><tp:taxon-name><tp:taxon-name-part taxon-name-part-type="genus">Aseptis</tp:taxon-name-part></tp:taxon-name></italic> males have long apical cornutus on the vesica, absent or very small in the other genera. <italic><tp:taxon-name><tp:taxon-name-part taxon-name-part-type="genus">Aseptis</tp:taxon-name-part></tp:taxon-name></italic> females lack sclerotization of the posterior ductus bursae.</p></tp:treatment-sec><tp:treatment-sec sec-type="Distribution and biology"><title>Distribution and biology.</title><p><italic><tp:taxon-name><tp:taxon-name-part taxon-name-part-type="genus">Aseptis</tp:taxon-name-part></tp:taxon-name></italic> species mainly occur west of the Great Plains from south-central Alberta and southern British Columbia to northwestern Mexico; one species, <italic><tp:taxon-name><tp:taxon-name-part taxon-name-part-type="genus">Aseptis</tp:taxon-name-part> <tp:taxon-name-part taxon-name-part-type="species">characta</tp:taxon-name-part></tp:taxon-name></italic>, extends eastward into the Great Plains as far as Manitoba. The greatest concentration of species is near the Pacific Coast, particularly in southern California, and in the desert Southwest. The adult flight season is from late spring to late summer and is often fairly long, but species in desert habitats usually fly only during the spring. They occur in a variety of habitats from forest, shrub steppe and chaparral, to desert. As typical of the tribe <tp:taxon-name><tp:taxon-name-part taxon-name-part-type="tribe">Xylenini</tp:taxon-name-part></tp:taxon-name> (<xref ref-type="bibr" rid="B14">Fibiger and Lafontaine 2005</xref>), the larvae feed on the leaves of woody plants.</p></tp:treatment-sec><tp:treatment-sec sec-type="Discussion"><title>Discussion.</title><p>Fifteen <italic><tp:taxon-name><tp:taxon-name-part taxon-name-part-type="genus">Aseptis</tp:taxon-name-part></tp:taxon-name></italic> species are recognized herein. Seven sort easily into species groups, five in the <italic><tp:taxon-name><tp:taxon-name-part taxon-name-part-type="genus">Aseptis</tp:taxon-name-part> <tp:taxon-name-part taxon-name-part-type="species">fumeola</tp:taxon-name-part></tp:taxon-name></italic> species group and two in the <italic><tp:taxon-name><tp:taxon-name-part taxon-name-part-type="genus">Aseptis</tp:taxon-name-part> <tp:taxon-name-part taxon-name-part-type="species">lichena</tp:taxon-name-part></tp:taxon-name></italic> species group. No natural groupings were found for the other species.</p><p>Two species previously associated with <italic><tp:taxon-name><tp:taxon-name-part taxon-name-part-type="genus">Aseptis</tp:taxon-name-part></tp:taxon-name></italic> differ significantly in structure from the other members of the genus. “<italic><tp:taxon-name><tp:taxon-name-part taxon-name-part-type="genus">Aseptis</tp:taxon-name-part></tp:taxon-name></italic>” <italic><tp:taxon-name><tp:taxon-name-part taxon-name-part-type="species">marina</tp:taxon-name-part></tp:taxon-name></italic> was moved recently to <italic><tp:taxon-name><tp:taxon-name-part taxon-name-part-type="genus">Aseptis</tp:taxon-name-part></tp:taxon-name></italic> from <italic><tp:taxon-name><tp:taxon-name-part taxon-name-part-type="genus">Oligia</tp:taxon-name-part></tp:taxon-name></italic> Hübner in the <tp:taxon-name><tp:taxon-name-part taxon-name-part-type="tribe">Apameini</tp:taxon-name-part></tp:taxon-name> (<xref ref-type="bibr" rid="B27">Lafontaine and Schmidt 2010</xref>). They noted that although it appears be related to <italic><tp:taxon-name><tp:taxon-name-part taxon-name-part-type="genus">Aseptis</tp:taxon-name-part></tp:taxon-name></italic> they are not congeneric, adding the quotations to denote the tentative association. Its hindwing margin has a slightly concave segment like those of <italic><tp:taxon-name><tp:taxon-name-part taxon-name-part-type="genus">Aseptis</tp:taxon-name-part></tp:taxon-name></italic>, but the male and female genitalia are strikingly different. We describe <italic><tp:taxon-name><tp:taxon-name-part taxon-name-part-type="genus">Viridiseptis</tp:taxon-name-part></tp:taxon-name></italic> for it below and introduce <italic><tp:taxon-name><tp:taxon-name-part taxon-name-part-type="genus">Viridiseptis</tp:taxon-name-part> <tp:taxon-name-part taxon-name-part-type="species">marina</tp:taxon-name-part></tp:taxon-name></italic> (Grote), comb. n. Its relationship to the <tp:taxon-name><tp:taxon-name-part taxon-name-part-type="tribe">Xylenini</tp:taxon-name-part></tp:taxon-name> is also discussed further. The other outlier, <italic><tp:taxon-name><tp:taxon-name-part taxon-name-part-type="genus">Paraseptis</tp:taxon-name-part> <tp:taxon-name-part taxon-name-part-type="species">adnixa</tp:taxon-name-part></tp:taxon-name></italic> (Grote), comb. n., is surprising because it superficially resembles <italic><tp:taxon-name><tp:taxon-name-part taxon-name-part-type="genus">Aseptis</tp:taxon-name-part> <tp:taxon-name-part taxon-name-part-type="species">binotata</tp:taxon-name-part></tp:taxon-name></italic> but differs from <italic><tp:taxon-name><tp:taxon-name-part taxon-name-part-type="genus">Aseptis</tp:taxon-name-part></tp:taxon-name></italic> in several features of the male and female genitalia. In addition to the anatomic differences, the <abbrev xmlns:xlink="http://www.w3.org/1999/xlink" xlink:title="cytochrome c oxidase subunit 1" xlink:type="simple">CO1</abbrev> barcodes of <italic><tp:taxon-name><tp:taxon-name-part taxon-name-part-type="genus">Viridiseptis</tp:taxon-name-part> <tp:taxon-name-part taxon-name-part-type="species">marina</tp:taxon-name-part></tp:taxon-name></italic> and <italic><tp:taxon-name><tp:taxon-name-part taxon-name-part-type="genus">Paraseptis</tp:taxon-name-part> <tp:taxon-name-part taxon-name-part-type="species">adnixa</tp:taxon-name-part></tp:taxon-name></italic> variably sort away from <italic><tp:taxon-name><tp:taxon-name-part taxon-name-part-type="genus">Aseptis</tp:taxon-name-part></tp:taxon-name></italic> and each other within a large selection of <tp:taxon-name><tp:taxon-name-part taxon-name-part-type="tribe">Xylenini</tp:taxon-name-part></tp:taxon-name>.</p><p>The name <italic><tp:taxon-name><tp:taxon-name-part taxon-name-part-type="genus">Aseptis</tp:taxon-name-part></tp:taxon-name></italic> was presumably chosen by James McDunnough to denote its distinction from <italic><tp:taxon-name><tp:taxon-name-part taxon-name-part-type="genus">Septis</tp:taxon-name-part></tp:taxon-name></italic> Hübner, a synonym of <italic><tp:taxon-name><tp:taxon-name-part taxon-name-part-type="genus">Apamea</tp:taxon-name-part></tp:taxon-name></italic> Ochsenheimer, in the <tp:taxon-name><tp:taxon-name-part taxon-name-part-type="tribe">Apameini</tp:taxon-name-part></tp:taxon-name>. <italic><tp:taxon-name><tp:taxon-name-part taxon-name-part-type="genus">Aseptis</tp:taxon-name-part></tp:taxon-name></italic> and <italic><tp:taxon-name><tp:taxon-name-part taxon-name-part-type="genus">Apamea</tp:taxon-name-part></tp:taxon-name></italic> are not related closely.</p><!--PageBreak--></tp:treatment-sec><tp:treatment-sec><!--Section generated to contain objects referenced in tp:taxon-treatment.--><fig id="F1" position="float" orientation="portrait"><label>Figures 1–2.</label><caption><p>Characters and nomenclature of the genus <italic><tp:taxon-name><tp:taxon-name-part taxon-name-part-type="genus">Aseptis</tp:taxon-name-part></tp:taxon-name></italic>. <bold>1</bold> Forewing of <italic><tp:taxon-name><tp:taxon-name-part taxon-name-part-type="genus">Aseptis</tp:taxon-name-part> <tp:taxon-name-part taxon-name-part-type="species">binotata</tp:taxon-name-part></tp:taxon-name></italic> <bold>2</bold> hindwing of male <italic><tp:taxon-name><tp:taxon-name-part taxon-name-part-type="genus">Aseptis</tp:taxon-name-part> <tp:taxon-name-part taxon-name-part-type="species">fumosa</tp:taxon-name-part></tp:taxon-name></italic>. The arrow points at the indentation typical of <italic><tp:taxon-name><tp:taxon-name-part taxon-name-part-type="genus">Aseptis</tp:taxon-name-part></tp:taxon-name></italic>.</p></caption><graphic xmlns:xlink="http://www.w3.org/1999/xlink" xlink:href="zookeys-527-057-g001.jpg" position="float" orientation="portrait" xlink:type="simple" id="oo_60391.jpg"/></fig></tp:treatment-sec><ref-list><ref id="B27"><mixed-citation xmlns:xlink="http://www.w3.org/1999/xlink" xlink:type="simple"><person-group><name name-style="western"><surname>Lafontaine</surname><given-names>JD</given-names></name><name name-style="western"><surname>Schmidt</surname><given-names>BC</given-names></name></person-group> (<year>2010</year>) <article-title>Annotated check list of the <tp:taxon-name><tp:taxon-name-part taxon-name-part-type="superfamily">Noctuoidea</tp:taxon-name-part></tp:taxon-name> (<tp:taxon-name><tp:taxon-name-part taxon-name-part-type="class">Insecta</tp:taxon-name-part></tp:taxon-name>, <tp:taxon-name><tp:taxon-name-part taxon-name-part-type="order">Lepidoptera</tp:taxon-name-part></tp:taxon-name>) of North America north of Mexico.</article-title> <source>ZooKeys</source> <volume>40</volume>: <fpage>1</fpage>–<lpage>239</lpage>. doi: <ext-link xlink:type="simple" ext-link-type="doi" xlink:href="10.3897/zookeys.40.414">10.3897/zookeys.40.414</ext-link> </mixed-citation></ref><ref id="B14"><mixed-citation xmlns:xlink="http://www.w3.org/1999/xlink" xlink:type="simple"><person-group><name name-style="western"><surname>Fibiger</surname><given-names>M</given-names></name><name name-style="western"><surname>Lafontaine</surname><given-names>JD</given-names></name></person-group> (<year>2005</year>) <article-title>A review of the higher classification of the <tp:taxon-name><tp:taxon-name-part taxon-name-part-type="superfamily">Noctuoidea</tp:taxon-name-part></tp:taxon-name> (<tp:taxon-name><tp:taxon-name-part taxon-name-part-type="order">Lepidoptera</tp:taxon-name-part></tp:taxon-name>) with special reference to the Holarctic fauna.</article-title> <source>Esperiana</source> <volume>11</volume>: <fpage>7</fpage>–<lpage>92</lpage>. </mixed-citation></ref></ref-list></tp:taxon-treatment>
