# Supplementary material for: Revision of the genus Aseptis McDunnough (Lepidoptera, Noctuidae, Noctuinae, Xylenini) with a description of two new genera, Paraseptis and Viridiseptis
Source: Zookeys. 2015 Oct 15;(527):57–102. doi: 10.3897/zookeys.527.9575 (PMC4668888; doi:10.3897/zookeys.527.9575)
Supplement: XML Treatment for Aseptis catalina [file zookeys.527.9575-treatment10.xml]

<!DOCTYPE tp:taxon-treatment
  PUBLIC "-//TaxonX//DTD Taxonomic Treatment Publishing DTD v0 20100105//EN" "tax-treatment-NSO.dtd">
<tp:taxon-treatment xmlns:tp="http://www.plazi.org/taxpub"><tp:treatment-meta><kwd-group><label>Taxon classification</label><kwd><named-content content-type="kingdom">Animalia</named-content></kwd><kwd><named-content content-type="order">Lepidoptera</named-content></kwd><kwd><named-content content-type="family">Noctuidae</named-content></kwd></kwd-group><mixed-citation publication-type="journal"><person-group><name><surname>Mustelin</surname><given-names>Tomas</given-names></name><name><surname>Crabo</surname><given-names>Lars G.</given-names></name></person-group><article-title>Revision of the genus <italic><tp:taxon-name><tp:taxon-name-part taxon-name-part-type="genus">Aseptis</tp:taxon-name-part></tp:taxon-name></italic> McDunnough (<tp:taxon-name><tp:taxon-name-part taxon-name-part-type="order">Lepidoptera</tp:taxon-name-part></tp:taxon-name>, <tp:taxon-name><tp:taxon-name-part taxon-name-part-type="family">Noctuidae</tp:taxon-name-part></tp:taxon-name>, <tp:taxon-name><tp:taxon-name-part taxon-name-part-type="subfamily">Noctuinae</tp:taxon-name-part></tp:taxon-name>, <tp:taxon-name><tp:taxon-name-part taxon-name-part-type="tribe">Xylenini</tp:taxon-name-part></tp:taxon-name>) with a description of two new genera, <italic><tp:taxon-name><tp:taxon-name-part taxon-name-part-type="genus">Paraseptis</tp:taxon-name-part></tp:taxon-name></italic> and <italic><tp:taxon-name><tp:taxon-name-part taxon-name-part-type="genus">Viridiseptis</tp:taxon-name-part></tp:taxon-name></italic></article-title><source>Zookeys</source><day>15</day><month>10</month><year>2015</year><volume>2015</volume><issue>527</issue><fpage>57</fpage><lpage>102</lpage><pub-id pub-id-type="doi">10.3897/zookeys.527.9575</pub-id></mixed-citation></tp:treatment-meta><tp:nomenclature><tp:taxon-name>
                            <tp:taxon-name-part taxon-name-part-type="genus">Aseptis</tp:taxon-name-part>
                            <tp:taxon-name-part taxon-name-part-type="species">catalina</tp:taxon-name-part>
                        </tp:taxon-name><tp:taxon-authority>(Smith, 1899)</tp:taxon-authority><xref ref-type="fig" rid="F4">Figs 35</xref><xref ref-type="fig" rid="F4">, 36</xref><xref ref-type="fig" rid="F7">, 67</xref><xref ref-type="fig" rid="F8">, 84</xref><!--PageBreak--><!--PageBreak--><!--PageBreak--><!--PageBreak--><tp:nomenclature-citation-list><tp:nomenclature-citation><tp:taxon-name><tp:taxon-name-part taxon-name-part-type="genus">Hadena</tp:taxon-name-part> <tp:taxon-name-part taxon-name-part-type="species">catalina</tp:taxon-name-part></tp:taxon-name><comment> Smith, 1899: 261.</comment></tp:nomenclature-citation></tp:nomenclature-citation-list></tp:nomenclature><tp:treatment-sec sec-type="type material"><title>Type material.</title><p><italic><tp:taxon-name><tp:taxon-name-part taxon-name-part-type="genus">Hadena</tp:taxon-name-part> <tp:taxon-name-part taxon-name-part-type="species">catalina</tp:taxon-name-part></tp:taxon-name></italic>: <bold>Lectotype</bold> [<named-content xmlns:xlink="http://www.w3.org/1999/xlink" content-type="dwc:institutional_code" xlink:type="simple">USNM</named-content>, examined]. Type locality: Catalina Springs, Arizona.</p></tp:treatment-sec><tp:treatment-sec sec-type="Diagnosis"><title>Diagnosis.</title><p>An average or slightly smaller than average <italic><tp:taxon-name><tp:taxon-name-part taxon-name-part-type="genus">Aseptis</tp:taxon-name-part></tp:taxon-name></italic> species, wingspan 31.8±0.9 mm (n=25; range 30–33 mm), with a powdery pale yellow-tan forewing <!--PageBreak-->with patchy contrasting darker gray markings including the filling of the reniform spot and the adjacent medial area. The postreniform patch is large but only slightly lighter in color than the fold portion of the medial area and the filling of the lines. The basal and postmedial areas are darker. The reniform spot is large and it and the claviform spot are filled with dark gray. The antemedial and postmedial lines are black, filled with pale cream and the postmedial line is often followed by black and white dots on the veins. The subterminal area is pale cream, the terminal line is a series of black spots and the fringe is checkered. There is some variation in the color and tone of the ground color, which can be very pale cream or more tan colored. Although the pattern is complete, the maculation is usually indistinct.</p><p>The male genitalia are similar to those of <italic><tp:taxon-name><tp:taxon-name-part taxon-name-part-type="genus">Aseptis</tp:taxon-name-part> <tp:taxon-name-part taxon-name-part-type="species">binotata</tp:taxon-name-part></tp:taxon-name></italic> but the valve lacks the digitus, the ampulla of the clasper is thicker and is oriented parallel to the dorsal valve margin, and the dorsal apex of the cucullus is pointed slightly. The aedeagus and vesica are like those of <italic><tp:taxon-name><tp:taxon-name-part taxon-name-part-type="genus">Aseptis</tp:taxon-name-part> <tp:taxon-name-part taxon-name-part-type="species">binotata</tp:taxon-name-part></tp:taxon-name></italic> except for the presence of a granulose area on the ventral apex of the aedeagus. In the female, the corpus bursae is oblong, circa 2.4× as long as wide, with a curved appendix bursae of nearly the same size. The papillae anales are unique in the genus in that they are covered by sparse short needle-like setae with brush-like very dense basal setae condensed into patches on the ventral sides.</p><p><italic><tp:taxon-name><tp:taxon-name-part taxon-name-part-type="genus">Aseptis</tp:taxon-name-part> <tp:taxon-name-part taxon-name-part-type="species">catalina</tp:taxon-name-part></tp:taxon-name></italic> can be recognized by its patchy pale-tan and gray forewing and is unlikely to be confused with other <italic><tp:taxon-name><tp:taxon-name-part taxon-name-part-type="genus">Aseptis</tp:taxon-name-part></tp:taxon-name></italic>; however, they resemble superficially <italic><tp:taxon-name><tp:taxon-name-part taxon-name-part-type="genus">Tridepia</tp:taxon-name-part> <tp:taxon-name-part taxon-name-part-type="species">nova</tp:taxon-name-part></tp:taxon-name></italic> (Smith) and <italic><tp:taxon-name><tp:taxon-name-part taxon-name-part-type="genus">Scotogramma</tp:taxon-name-part> <tp:taxon-name-part taxon-name-part-type="species">densa</tp:taxon-name-part></tp:taxon-name></italic> Smith, both in the <tp:taxon-name><tp:taxon-name-part taxon-name-part-type="tribe">Hadenini</tp:taxon-name-part></tp:taxon-name>, and are often mixed with them in collections. It is easily separated from them by the eyes, naked in <italic><tp:taxon-name><tp:taxon-name-part taxon-name-part-type="genus">Aseptis</tp:taxon-name-part></tp:taxon-name></italic>, but covered in fine hairs in the two hadenines, as well as by the lack of a notched hindwing in these species.</p></tp:treatment-sec><tp:treatment-sec sec-type="Distribution and biology"><title>Distribution and biology.</title><p>This species occurs in deserts of Arizona, California and Baja California, Mexico. Most specimens are from the western edge of the Colorado Desert in San Diego, Imperial, and Riverside counties, California, but there are colonies throughout the Colorado, Mojave, and Sonora deserts. Like many desert insects, the flight period depends on winter rainfall and is early, generally early March to April. The food plants and immature stages are unknown.</p></tp:treatment-sec><tp:treatment-sec><!--Section generated to contain objects referenced in tp:taxon-treatment.--><fig id="F4" position="float" orientation="portrait"><label>Figures 31–42.</label><caption><p><italic><tp:taxon-name><tp:taxon-name-part taxon-name-part-type="genus">Aseptis</tp:taxon-name-part></tp:taxon-name></italic> adults. <bold>31</bold> <italic><tp:taxon-name><tp:taxon-name-part taxon-name-part-type="genus">Aseptis</tp:taxon-name-part> <tp:taxon-name-part taxon-name-part-type="species">binotata</tp:taxon-name-part></tp:taxon-name></italic>, male (Laramie Co., WY) <bold>32</bold> <italic><tp:taxon-name><tp:taxon-name-part taxon-name-part-type="genus">Aseptis</tp:taxon-name-part> <tp:taxon-name-part taxon-name-part-type="species">binotata</tp:taxon-name-part></tp:taxon-name></italic>, female (Glenwood Springs, CO) <bold>33</bold> <italic><tp:taxon-name><tp:taxon-name-part taxon-name-part-type="genus">Aseptis</tp:taxon-name-part> <tp:taxon-name-part taxon-name-part-type="species">binotata</tp:taxon-name-part></tp:taxon-name></italic>, male (San Juan Co., UT) <bold>34</bold> <italic><tp:taxon-name><tp:taxon-name-part taxon-name-part-type="genus">Aseptis</tp:taxon-name-part> <tp:taxon-name-part taxon-name-part-type="species">binotata</tp:taxon-name-part></tp:taxon-name></italic>, female (Garfield Co., UT) <bold>35</bold> <italic><tp:taxon-name><tp:taxon-name-part taxon-name-part-type="genus">Aseptis</tp:taxon-name-part> <tp:taxon-name-part taxon-name-part-type="species">catalina</tp:taxon-name-part></tp:taxon-name></italic>, male (San Diego Co., CA) <bold>36</bold> <italic><tp:taxon-name><tp:taxon-name-part taxon-name-part-type="genus">Aseptis</tp:taxon-name-part> <tp:taxon-name-part taxon-name-part-type="species">catalina</tp:taxon-name-part></tp:taxon-name></italic>, female (San Diego Co., CA) <bold>37</bold> <italic><tp:taxon-name><tp:taxon-name-part taxon-name-part-type="genus">Aseptis</tp:taxon-name-part> <tp:taxon-name-part taxon-name-part-type="species">serrula</tp:taxon-name-part></tp:taxon-name></italic>, male (Imperial Co., CA) <bold>38</bold> <italic><tp:taxon-name><tp:taxon-name-part taxon-name-part-type="genus">Aseptis</tp:taxon-name-part> <tp:taxon-name-part taxon-name-part-type="species">serrula</tp:taxon-name-part></tp:taxon-name></italic>, female (San Bernardino Co., CA) <bold>39</bold> <italic><tp:taxon-name><tp:taxon-name-part taxon-name-part-type="genus">Aseptis</tp:taxon-name-part> <tp:taxon-name-part taxon-name-part-type="species">torreyana</tp:taxon-name-part></tp:taxon-name></italic>, female (San Diego Co., CA) <bold>40</bold> <italic><tp:taxon-name><tp:taxon-name-part taxon-name-part-type="genus">Aseptis</tp:taxon-name-part> <tp:taxon-name-part taxon-name-part-type="species">susquesa</tp:taxon-name-part></tp:taxon-name></italic>, male (San Diego Co., CA) <bold>41</bold> <italic><tp:taxon-name><tp:taxon-name-part taxon-name-part-type="genus">Aseptis</tp:taxon-name-part> <tp:taxon-name-part taxon-name-part-type="species">susquesa</tp:taxon-name-part></tp:taxon-name></italic>, male (San Diego Co., CA) <bold>42</bold> <italic><tp:taxon-name><tp:taxon-name-part taxon-name-part-type="genus">Aseptis</tp:taxon-name-part> <tp:taxon-name-part taxon-name-part-type="species">susquesa</tp:taxon-name-part></tp:taxon-name></italic>, female (San Diego Co., CA).</p></caption><graphic xmlns:xlink="http://www.w3.org/1999/xlink" xlink:href="zookeys-527-057-g004.jpg" position="float" orientation="portrait" xlink:type="simple" id="oo_60394.jpg"/></fig><fig id="F7" position="float" orientation="portrait"><label>Figures 66–75.</label><caption><p><italic><tp:taxon-name><tp:taxon-name-part taxon-name-part-type="genus">Aseptis</tp:taxon-name-part></tp:taxon-name></italic>, <italic><tp:taxon-name><tp:taxon-name-part taxon-name-part-type="genus">Paraseptis</tp:taxon-name-part></tp:taxon-name></italic>, and <italic><tp:taxon-name><tp:taxon-name-part taxon-name-part-type="genus">Viridiseptis</tp:taxon-name-part></tp:taxon-name></italic> male genitalia. <bold>66</bold> <italic><tp:taxon-name><tp:taxon-name-part taxon-name-part-type="genus">Aseptis</tp:taxon-name-part> <tp:taxon-name-part taxon-name-part-type="species">binotata</tp:taxon-name-part></tp:taxon-name></italic> <bold>67</bold> <italic><tp:taxon-name><tp:taxon-name-part taxon-name-part-type="genus">Aseptis</tp:taxon-name-part> <tp:taxon-name-part taxon-name-part-type="species">catalina</tp:taxon-name-part></tp:taxon-name></italic> <bold>68</bold> <italic><tp:taxon-name><tp:taxon-name-part taxon-name-part-type="genus">Aseptis</tp:taxon-name-part> <tp:taxon-name-part taxon-name-part-type="species">serrula</tp:taxon-name-part></tp:taxon-name></italic> <bold>69</bold> <italic><tp:taxon-name><tp:taxon-name-part taxon-name-part-type="genus">Aseptis</tp:taxon-name-part> <tp:taxon-name-part taxon-name-part-type="species">torreyana</tp:taxon-name-part></tp:taxon-name></italic> <bold>70</bold> <italic><tp:taxon-name><tp:taxon-name-part taxon-name-part-type="genus">Aseptis</tp:taxon-name-part> <tp:taxon-name-part taxon-name-part-type="species">susquesa</tp:taxon-name-part></tp:taxon-name></italic> <bold>71</bold> <italic><tp:taxon-name><tp:taxon-name-part taxon-name-part-type="genus">Aseptis</tp:taxon-name-part> <tp:taxon-name-part taxon-name-part-type="species">fumosa</tp:taxon-name-part></tp:taxon-name></italic> <bold>72</bold> <italic><tp:taxon-name><tp:taxon-name-part taxon-name-part-type="genus">Aseptis</tp:taxon-name-part> <tp:taxon-name-part taxon-name-part-type="species">perfumosa</tp:taxon-name-part></tp:taxon-name></italic> <bold>73</bold> <italic><tp:taxon-name><tp:taxon-name-part taxon-name-part-type="genus">Aseptis</tp:taxon-name-part> <tp:taxon-name-part taxon-name-part-type="species">characta</tp:taxon-name-part></tp:taxon-name></italic> <bold>74</bold> <italic><tp:taxon-name><tp:taxon-name-part taxon-name-part-type="genus">Paraseptis</tp:taxon-name-part> <tp:taxon-name-part taxon-name-part-type="species">adnixa</tp:taxon-name-part></tp:taxon-name></italic> <bold>75</bold> <italic><tp:taxon-name><tp:taxon-name-part taxon-name-part-type="genus">Viridiseptis</tp:taxon-name-part> <tp:taxon-name-part taxon-name-part-type="species">marina</tp:taxon-name-part></tp:taxon-name></italic>.</p></caption><graphic xmlns:xlink="http://www.w3.org/1999/xlink" xlink:href="zookeys-527-057-g007.jpg" position="float" orientation="portrait" xlink:type="simple" id="oo_60397.jpg"/></fig><fig id="F8" position="float" orientation="portrait"><label>Figures 76–91.</label><caption><p><italic><tp:taxon-name><tp:taxon-name-part taxon-name-part-type="genus">Aseptis</tp:taxon-name-part></tp:taxon-name></italic>, <italic><tp:taxon-name><tp:taxon-name-part taxon-name-part-type="genus">Paraseptis</tp:taxon-name-part></tp:taxon-name></italic>, and <italic><tp:taxon-name><tp:taxon-name-part taxon-name-part-type="genus">Viridiseptis</tp:taxon-name-part></tp:taxon-name></italic> female genitalia. <bold>76</bold> <italic><tp:taxon-name><tp:taxon-name-part taxon-name-part-type="genus">Aseptis</tp:taxon-name-part> <tp:taxon-name-part taxon-name-part-type="species">fumeola</tp:taxon-name-part></tp:taxon-name></italic> <bold>77</bold> <italic><tp:taxon-name><tp:taxon-name-part taxon-name-part-type="genus">Aseptis</tp:taxon-name-part> <tp:taxon-name-part taxon-name-part-type="species">ethnica</tp:taxon-name-part></tp:taxon-name></italic> <bold>78</bold> <italic><tp:taxon-name><tp:taxon-name-part taxon-name-part-type="genus">Aseptis</tp:taxon-name-part> <tp:taxon-name-part taxon-name-part-type="species">murina</tp:taxon-name-part></tp:taxon-name></italic> <bold>79</bold> <italic><tp:taxon-name><tp:taxon-name-part taxon-name-part-type="genus">Aseptis</tp:taxon-name-part> <tp:taxon-name-part taxon-name-part-type="species">ferruginea</tp:taxon-name-part></tp:taxon-name></italic> <bold>80</bold> <italic><tp:taxon-name><tp:taxon-name-part taxon-name-part-type="genus">Aseptis</tp:taxon-name-part> <tp:taxon-name-part taxon-name-part-type="species">fanatica</tp:taxon-name-part></tp:taxon-name></italic> <bold>81</bold> <italic><tp:taxon-name><tp:taxon-name-part taxon-name-part-type="genus">Aseptis</tp:taxon-name-part> <tp:taxon-name-part taxon-name-part-type="species">lichena</tp:taxon-name-part></tp:taxon-name></italic> <bold>82</bold> <italic><tp:taxon-name><tp:taxon-name-part taxon-name-part-type="genus">Aseptis</tp:taxon-name-part> <tp:taxon-name-part taxon-name-part-type="species">pseudolichena</tp:taxon-name-part></tp:taxon-name></italic> <bold>83</bold> <italic><tp:taxon-name><tp:taxon-name-part taxon-name-part-type="genus">Aseptis</tp:taxon-name-part> <tp:taxon-name-part taxon-name-part-type="species">binotata</tp:taxon-name-part></tp:taxon-name></italic> <bold>84</bold> <italic><tp:taxon-name><tp:taxon-name-part taxon-name-part-type="genus">Aseptis</tp:taxon-name-part> <tp:taxon-name-part taxon-name-part-type="species">catalina</tp:taxon-name-part></tp:taxon-name></italic> <bold>85</bold> <italic><tp:taxon-name><tp:taxon-name-part taxon-name-part-type="genus">Aseptis</tp:taxon-name-part> <tp:taxon-name-part taxon-name-part-type="species">serrula</tp:taxon-name-part></tp:taxon-name></italic> <bold>86</bold> <italic><tp:taxon-name><tp:taxon-name-part taxon-name-part-type="genus">Aseptis</tp:taxon-name-part> <tp:taxon-name-part taxon-name-part-type="species">susquesa</tp:taxon-name-part></tp:taxon-name></italic> <bold>87</bold> <italic><tp:taxon-name><tp:taxon-name-part taxon-name-part-type="genus">Aseptis</tp:taxon-name-part> <tp:taxon-name-part taxon-name-part-type="species">fumosa</tp:taxon-name-part></tp:taxon-name></italic> <bold>88</bold> <italic><tp:taxon-name><tp:taxon-name-part taxon-name-part-type="genus">Aseptis</tp:taxon-name-part> <tp:taxon-name-part taxon-name-part-type="species">perfumosa</tp:taxon-name-part></tp:taxon-name></italic> <bold>89</bold> <italic><tp:taxon-name><tp:taxon-name-part taxon-name-part-type="genus">Aseptis</tp:taxon-name-part> <tp:taxon-name-part taxon-name-part-type="species">characta</tp:taxon-name-part></tp:taxon-name></italic> <bold>90</bold> <italic><tp:taxon-name><tp:taxon-name-part taxon-name-part-type="genus">Paraseptis</tp:taxon-name-part> <tp:taxon-name-part taxon-name-part-type="species">adnixa</tp:taxon-name-part></tp:taxon-name></italic> <bold>91</bold> <italic><tp:taxon-name><tp:taxon-name-part taxon-name-part-type="genus">Viridiseptis</tp:taxon-name-part> <tp:taxon-name-part taxon-name-part-type="species">marina</tp:taxon-name-part></tp:taxon-name></italic>.</p></caption><graphic xmlns:xlink="http://www.w3.org/1999/xlink" xlink:href="zookeys-527-057-g008.jpg" position="float" orientation="portrait" xlink:type="simple" id="oo_60398.jpg"/></fig></tp:treatment-sec></tp:taxon-treatment>
