# Supplementary material for: Revision of the genus Aseptis McDunnough (Lepidoptera, Noctuidae, Noctuinae, Xylenini) with a description of two new genera, Paraseptis and Viridiseptis
Source: Zookeys. 2015 Oct 15;(527):57–102. doi: 10.3897/zookeys.527.9575 (PMC4668888; doi:10.3897/zookeys.527.9575)
Supplement: XML Treatment for Aseptis perfumosa [file zookeys.527.9575-treatment15.xml]

<!DOCTYPE tp:taxon-treatment
  PUBLIC "-//TaxonX//DTD Taxonomic Treatment Publishing DTD v0 20100105//EN" "tax-treatment-NSO.dtd">
<tp:taxon-treatment xmlns:tp="http://www.plazi.org/taxpub"><tp:treatment-meta><kwd-group><label>Taxon classification</label><kwd><named-content content-type="kingdom">Animalia</named-content></kwd><kwd><named-content content-type="order">Lepidoptera</named-content></kwd><kwd><named-content content-type="family">Noctuidae</named-content></kwd></kwd-group><mixed-citation publication-type="journal"><person-group><name><surname>Mustelin</surname><given-names>Tomas</given-names></name><name><surname>Crabo</surname><given-names>Lars G.</given-names></name></person-group><article-title>Revision of the genus <italic><tp:taxon-name><tp:taxon-name-part taxon-name-part-type="genus">Aseptis</tp:taxon-name-part></tp:taxon-name></italic> McDunnough (<tp:taxon-name><tp:taxon-name-part taxon-name-part-type="order">Lepidoptera</tp:taxon-name-part></tp:taxon-name>, <tp:taxon-name><tp:taxon-name-part taxon-name-part-type="family">Noctuidae</tp:taxon-name-part></tp:taxon-name>, <tp:taxon-name><tp:taxon-name-part taxon-name-part-type="subfamily">Noctuinae</tp:taxon-name-part></tp:taxon-name>, <tp:taxon-name><tp:taxon-name-part taxon-name-part-type="tribe">Xylenini</tp:taxon-name-part></tp:taxon-name>) with a description of two new genera, <italic><tp:taxon-name><tp:taxon-name-part taxon-name-part-type="genus">Paraseptis</tp:taxon-name-part></tp:taxon-name></italic> and <italic><tp:taxon-name><tp:taxon-name-part taxon-name-part-type="genus">Viridiseptis</tp:taxon-name-part></tp:taxon-name></italic></article-title><source>Zookeys</source><day>15</day><month>10</month><year>2015</year><volume>2015</volume><issue>527</issue><fpage>57</fpage><lpage>102</lpage><pub-id pub-id-type="doi">10.3897/zookeys.527.9575</pub-id></mixed-citation></tp:treatment-meta><tp:nomenclature><tp:taxon-name>
                            <tp:taxon-name-part taxon-name-part-type="genus">Aseptis</tp:taxon-name-part>
                            <tp:taxon-name-part taxon-name-part-type="species">perfumosa</tp:taxon-name-part>
                        </tp:taxon-name><tp:taxon-authority>(Hampson)</tp:taxon-authority><xref ref-type="fig" rid="F5">Figs 45</xref><xref ref-type="fig" rid="F5">, 46</xref><xref ref-type="fig" rid="F7">, 72</xref><xref ref-type="fig" rid="F8">, 88</xref><!--PageBreak--><tp:nomenclature-citation-list><tp:nomenclature-citation><tp:taxon-name><tp:taxon-name-part taxon-name-part-type="genus">Trachea</tp:taxon-name-part> <tp:taxon-name-part taxon-name-part-type="species">perfumosa</tp:taxon-name-part></tp:taxon-name><comment> Hampson, 1918: 131.</comment></tp:nomenclature-citation></tp:nomenclature-citation-list></tp:nomenclature><tp:treatment-sec sec-type="Taxonomy"><title>Taxonomy.</title><p>The type material of <italic><tp:taxon-name><tp:taxon-name-part taxon-name-part-type="genus">Trachea</tp:taxon-name-part> <tp:taxon-name-part taxon-name-part-type="species">perfumosa</tp:taxon-name-part></tp:taxon-name></italic> Hampson, the holotype female and two paratype females, was originally part of the type series of <italic><tp:taxon-name><tp:taxon-name-part taxon-name-part-type="genus">Trachea</tp:taxon-name-part> <tp:taxon-name-part taxon-name-part-type="species">fumeola</tp:taxon-name-part></tp:taxon-name></italic> <xref ref-type="bibr" rid="B22">Hampson 1908</xref>. In fact, the female later selected as the <italic><tp:taxon-name><tp:taxon-name-part taxon-name-part-type="genus">Trachea</tp:taxon-name-part> <tp:taxon-name-part taxon-name-part-type="species">perfumosa</tp:taxon-name-part></tp:taxon-name></italic> holotype was depicted on plate 112 as <italic><tp:taxon-name><tp:taxon-name-part taxon-name-part-type="genus">Trachea</tp:taxon-name-part> <tp:taxon-name-part taxon-name-part-type="species">fumeola</tp:taxon-name-part></tp:taxon-name></italic>. The male and females were described in separate paragraphs and the male was selected as the type of <italic><tp:taxon-name><tp:taxon-name-part taxon-name-part-type="genus">Trachea</tp:taxon-name-part> <tp:taxon-name-part taxon-name-part-type="species">fumeola</tp:taxon-name-part></tp:taxon-name></italic>. Hampson later realized that these females and the male type were separate species, naming the females <italic><tp:taxon-name><tp:taxon-name-part taxon-name-part-type="genus">Trachea</tp:taxon-name-part> <tp:taxon-name-part taxon-name-part-type="species">perfumosa</tp:taxon-name-part></tp:taxon-name></italic> Hampson, 1918. The 1918 work lacks a description—initially leading us to suspect that <italic><tp:taxon-name><tp:taxon-name-part taxon-name-part-type="genus">Trachea</tp:taxon-name-part> <tp:taxon-name-part taxon-name-part-type="species">perfumosa</tp:taxon-name-part></tp:taxon-name></italic> is a nomen nudum—but instead references the female <italic><tp:taxon-name><tp:taxon-name-part taxon-name-part-type="genus">Trachea</tp:taxon-name-part> <tp:taxon-name-part taxon-name-part-type="species">fumeola</tp:taxon-name-part></tp:taxon-name></italic> description and illustration in the earlier work. This indication thereby validates the name.</p></tp:treatment-sec><tp:treatment-sec sec-type="type material"><title>Type material.</title><p><bold>Holotype</bold>: female [<abbrev xmlns:xlink="http://www.w3.org/1999/xlink" content-type="institution" xlink:title="The Natural History Museum [British Museum of Natural History], London, UK" xlink:type="simple">BMNH</abbrev>, photograph examined]. Type locality: USA, California.</p></tp:treatment-sec><tp:treatment-sec sec-type="Diagnosis"><title>Diagnosis.</title><p>This is a small dark <italic><tp:taxon-name><tp:taxon-name-part taxon-name-part-type="genus">Aseptis</tp:taxon-name-part></tp:taxon-name></italic> with a wingspan of 32.7±1.2 mm (n=25; range 30.5–34.5 mm). The body appears short and stout and the wings short and stubby. The forewing is slightly mottled dark gray brown, almost black in some specimens, often with a few grayish, brownish, olive, or reddish scales in the medial area around the velvety black spots of which the acute claviform spot is usually the most prominent. Less conspicuous forewing markings include a short black basal dash, incomplete faint wavy basal, antemedial and postmedial lines filled with brown, and irregular complete brown subterminal line. The hindwing of both sexes is dark grayish brown with inconspicuous veins.</p><p>Males of <italic><tp:taxon-name><tp:taxon-name-part taxon-name-part-type="genus">Aseptis</tp:taxon-name-part> <tp:taxon-name-part taxon-name-part-type="species">perfumosa</tp:taxon-name-part></tp:taxon-name></italic> are separated easily from all other species of <italic><tp:taxon-name><tp:taxon-name-part taxon-name-part-type="genus">Aseptis</tp:taxon-name-part></tp:taxon-name></italic> by the short spike-like digitus that arises near the ventral margin and is perpendicular to it. The 90° basal bend of the vesica and basally-constricted medial diverticulum are also diagnostic. Females are identified by the thin flange on the tip of each papilla analis and by the bilobed appendix bursae.</p><p>Superficially, <italic><tp:taxon-name><tp:taxon-name-part taxon-name-part-type="genus">Aseptis</tp:taxon-name-part> <tp:taxon-name-part taxon-name-part-type="species">perfumosa</tp:taxon-name-part></tp:taxon-name></italic> is most similar to <italic><tp:taxon-name><tp:taxon-name-part taxon-name-part-type="genus">Aseptis</tp:taxon-name-part> <tp:taxon-name-part taxon-name-part-type="species">fumosa</tp:taxon-name-part></tp:taxon-name></italic>. <italic><tp:taxon-name><tp:taxon-name-part taxon-name-part-type="genus">Aseptis</tp:taxon-name-part> <tp:taxon-name-part taxon-name-part-type="species">perfumosa</tp:taxon-name-part></tp:taxon-name></italic> tends to be smaller and narrower winged than <italic><tp:taxon-name><tp:taxon-name-part taxon-name-part-type="genus">Aseptis</tp:taxon-name-part> <tp:taxon-name-part taxon-name-part-type="species">fumosa</tp:taxon-name-part></tp:taxon-name></italic>. Males are separated easily by hindwing color, dark in <italic><tp:taxon-name><tp:taxon-name-part taxon-name-part-type="genus">Aseptis</tp:taxon-name-part> <tp:taxon-name-part taxon-name-part-type="species">perfumosa</tp:taxon-name-part></tp:taxon-name></italic> and pale in <italic><tp:taxon-name><tp:taxon-name-part taxon-name-part-type="genus">Aseptis</tp:taxon-name-part> <tp:taxon-name-part taxon-name-part-type="species">fumosa</tp:taxon-name-part></tp:taxon-name></italic>. Females can often be separated based the maculation as the claviform spot is usually the most prominent feature on <italic><tp:taxon-name><tp:taxon-name-part taxon-name-part-type="genus">Aseptis</tp:taxon-name-part> <tp:taxon-name-part taxon-name-part-type="species">perfumosa</tp:taxon-name-part></tp:taxon-name></italic>, whereas the postmedial line is clearer in <italic><tp:taxon-name><tp:taxon-name-part taxon-name-part-type="genus">Aseptis</tp:taxon-name-part> <tp:taxon-name-part taxon-name-part-type="species">fumosa</tp:taxon-name-part></tp:taxon-name></italic>. The correct identity can be confirmed by examining the tips of the ovipositors under magnification.</p><fig id="F7" position="float" orientation="portrait"><label>Figures 66–75.</label><caption><p><italic><tp:taxon-name><tp:taxon-name-part taxon-name-part-type="genus">Aseptis</tp:taxon-name-part></tp:taxon-name></italic>, <italic><tp:taxon-name><tp:taxon-name-part taxon-name-part-type="genus">Paraseptis</tp:taxon-name-part></tp:taxon-name></italic>, and <italic><tp:taxon-name><tp:taxon-name-part taxon-name-part-type="genus">Viridiseptis</tp:taxon-name-part></tp:taxon-name></italic> male genitalia. <bold>66</bold> <italic><tp:taxon-name><tp:taxon-name-part taxon-name-part-type="genus">Aseptis</tp:taxon-name-part> <tp:taxon-name-part taxon-name-part-type="species">binotata</tp:taxon-name-part></tp:taxon-name></italic> <bold>67</bold> <italic><tp:taxon-name><tp:taxon-name-part taxon-name-part-type="genus">Aseptis</tp:taxon-name-part> <tp:taxon-name-part taxon-name-part-type="species">catalina</tp:taxon-name-part></tp:taxon-name></italic> <bold>68</bold> <italic><tp:taxon-name><tp:taxon-name-part taxon-name-part-type="genus">Aseptis</tp:taxon-name-part> <tp:taxon-name-part taxon-name-part-type="species">serrula</tp:taxon-name-part></tp:taxon-name></italic> <bold>69</bold> <italic><tp:taxon-name><tp:taxon-name-part taxon-name-part-type="genus">Aseptis</tp:taxon-name-part> <tp:taxon-name-part taxon-name-part-type="species">torreyana</tp:taxon-name-part></tp:taxon-name></italic> <bold>70</bold> <italic><tp:taxon-name><tp:taxon-name-part taxon-name-part-type="genus">Aseptis</tp:taxon-name-part> <tp:taxon-name-part taxon-name-part-type="species">susquesa</tp:taxon-name-part></tp:taxon-name></italic> <bold>71</bold> <italic><tp:taxon-name><tp:taxon-name-part taxon-name-part-type="genus">Aseptis</tp:taxon-name-part> <tp:taxon-name-part taxon-name-part-type="species">fumosa</tp:taxon-name-part></tp:taxon-name></italic> <bold>72</bold> <italic><tp:taxon-name><tp:taxon-name-part taxon-name-part-type="genus">Aseptis</tp:taxon-name-part> <tp:taxon-name-part taxon-name-part-type="species">perfumosa</tp:taxon-name-part></tp:taxon-name></italic> <bold>73</bold> <italic><tp:taxon-name><tp:taxon-name-part taxon-name-part-type="genus">Aseptis</tp:taxon-name-part> <tp:taxon-name-part taxon-name-part-type="species">characta</tp:taxon-name-part></tp:taxon-name></italic> <bold>74</bold> <italic><tp:taxon-name><tp:taxon-name-part taxon-name-part-type="genus">Paraseptis</tp:taxon-name-part> <tp:taxon-name-part taxon-name-part-type="species">adnixa</tp:taxon-name-part></tp:taxon-name></italic> <bold>75</bold> <italic><tp:taxon-name><tp:taxon-name-part taxon-name-part-type="genus">Viridiseptis</tp:taxon-name-part> <tp:taxon-name-part taxon-name-part-type="species">marina</tp:taxon-name-part></tp:taxon-name></italic>.</p></caption><graphic xmlns:xlink="http://www.w3.org/1999/xlink" xlink:href="zookeys-527-057-g007.jpg" position="float" orientation="portrait" xlink:type="simple" id="oo_60397.jpg"/></fig><fig id="F8" position="float" orientation="portrait"><label>Figures 76–91.</label><caption><p><italic><tp:taxon-name><tp:taxon-name-part taxon-name-part-type="genus">Aseptis</tp:taxon-name-part></tp:taxon-name></italic>, <italic><tp:taxon-name><tp:taxon-name-part taxon-name-part-type="genus">Paraseptis</tp:taxon-name-part></tp:taxon-name></italic>, and <italic><tp:taxon-name><tp:taxon-name-part taxon-name-part-type="genus">Viridiseptis</tp:taxon-name-part></tp:taxon-name></italic> female genitalia. <bold>76</bold> <italic><tp:taxon-name><tp:taxon-name-part taxon-name-part-type="genus">Aseptis</tp:taxon-name-part> <tp:taxon-name-part taxon-name-part-type="species">fumeola</tp:taxon-name-part></tp:taxon-name></italic> <bold>77</bold> <italic><tp:taxon-name><tp:taxon-name-part taxon-name-part-type="genus">Aseptis</tp:taxon-name-part> <tp:taxon-name-part taxon-name-part-type="species">ethnica</tp:taxon-name-part></tp:taxon-name></italic> <bold>78</bold> <italic><tp:taxon-name><tp:taxon-name-part taxon-name-part-type="genus">Aseptis</tp:taxon-name-part> <tp:taxon-name-part taxon-name-part-type="species">murina</tp:taxon-name-part></tp:taxon-name></italic> <bold>79</bold> <italic><tp:taxon-name><tp:taxon-name-part taxon-name-part-type="genus">Aseptis</tp:taxon-name-part> <tp:taxon-name-part taxon-name-part-type="species">ferruginea</tp:taxon-name-part></tp:taxon-name></italic> <bold>80</bold> <italic><tp:taxon-name><tp:taxon-name-part taxon-name-part-type="genus">Aseptis</tp:taxon-name-part> <tp:taxon-name-part taxon-name-part-type="species">fanatica</tp:taxon-name-part></tp:taxon-name></italic> <bold>81</bold> <italic><tp:taxon-name><tp:taxon-name-part taxon-name-part-type="genus">Aseptis</tp:taxon-name-part> <tp:taxon-name-part taxon-name-part-type="species">lichena</tp:taxon-name-part></tp:taxon-name></italic> <bold>82</bold> <italic><tp:taxon-name><tp:taxon-name-part taxon-name-part-type="genus">Aseptis</tp:taxon-name-part> <tp:taxon-name-part taxon-name-part-type="species">pseudolichena</tp:taxon-name-part></tp:taxon-name></italic> <bold>83</bold> <italic><tp:taxon-name><tp:taxon-name-part taxon-name-part-type="genus">Aseptis</tp:taxon-name-part> <tp:taxon-name-part taxon-name-part-type="species">binotata</tp:taxon-name-part></tp:taxon-name></italic> <bold>84</bold> <italic><tp:taxon-name><tp:taxon-name-part taxon-name-part-type="genus">Aseptis</tp:taxon-name-part> <tp:taxon-name-part taxon-name-part-type="species">catalina</tp:taxon-name-part></tp:taxon-name></italic> <bold>85</bold> <italic><tp:taxon-name><tp:taxon-name-part taxon-name-part-type="genus">Aseptis</tp:taxon-name-part> <tp:taxon-name-part taxon-name-part-type="species">serrula</tp:taxon-name-part></tp:taxon-name></italic> <bold>86</bold> <italic><tp:taxon-name><tp:taxon-name-part taxon-name-part-type="genus">Aseptis</tp:taxon-name-part> <tp:taxon-name-part taxon-name-part-type="species">susquesa</tp:taxon-name-part></tp:taxon-name></italic> <bold>87</bold> <italic><tp:taxon-name><tp:taxon-name-part taxon-name-part-type="genus">Aseptis</tp:taxon-name-part> <tp:taxon-name-part taxon-name-part-type="species">fumosa</tp:taxon-name-part></tp:taxon-name></italic> <bold>88</bold> <italic><tp:taxon-name><tp:taxon-name-part taxon-name-part-type="genus">Aseptis</tp:taxon-name-part> <tp:taxon-name-part taxon-name-part-type="species">perfumosa</tp:taxon-name-part></tp:taxon-name></italic> <bold>89</bold> <italic><tp:taxon-name><tp:taxon-name-part taxon-name-part-type="genus">Aseptis</tp:taxon-name-part> <tp:taxon-name-part taxon-name-part-type="species">characta</tp:taxon-name-part></tp:taxon-name></italic> <bold>90</bold> <italic><tp:taxon-name><tp:taxon-name-part taxon-name-part-type="genus">Paraseptis</tp:taxon-name-part> <tp:taxon-name-part taxon-name-part-type="species">adnixa</tp:taxon-name-part></tp:taxon-name></italic> <bold>91</bold> <italic><tp:taxon-name><tp:taxon-name-part taxon-name-part-type="genus">Viridiseptis</tp:taxon-name-part> <tp:taxon-name-part taxon-name-part-type="species">marina</tp:taxon-name-part></tp:taxon-name></italic>.</p></caption><graphic xmlns:xlink="http://www.w3.org/1999/xlink" xlink:href="zookeys-527-057-g008.jpg" position="float" orientation="portrait" xlink:type="simple" id="oo_60398.jpg"/></fig></tp:treatment-sec><tp:treatment-sec sec-type="Distribution and biology"><title>Distribution and biology.</title><p><italic><tp:taxon-name><tp:taxon-name-part taxon-name-part-type="genus">Aseptis</tp:taxon-name-part> <tp:taxon-name-part taxon-name-part-type="species">perfumosa</tp:taxon-name-part></tp:taxon-name></italic> is endemic to southern California where it occurs in many habitats such as coastal chaparral and canyons, urban areas, brush land, and open oak forest from sea level to 2000 m. It is often very common and can be the most abundant noctuid species. The peak of its flight is early April to early June in coastal areas and a little later at higher elevations. The larva and pupa are described and figured by <xref ref-type="bibr" rid="B8">Comstock (1940b)</xref>. The green larvae were found and reared on Manzanita (<italic><tp:taxon-name><tp:taxon-name-part taxon-name-part-type="genus">Arctostaphylos</tp:taxon-name-part></tp:taxon-name></italic> spp.).</p></tp:treatment-sec><tp:treatment-sec sec-type="Discussion"><title>Discussion.</title><p><xref ref-type="bibr" rid="B23">Hampson (1918)</xref> gives the expanse of the type of <italic><tp:taxon-name><tp:taxon-name-part taxon-name-part-type="genus">Trachea</tp:taxon-name-part> <tp:taxon-name-part taxon-name-part-type="species">perfumosa</tp:taxon-name-part></tp:taxon-name></italic> as 36 mm. This is larger than any <italic><tp:taxon-name><tp:taxon-name-part taxon-name-part-type="genus">Aseptis</tp:taxon-name-part> <tp:taxon-name-part taxon-name-part-type="species">perfumosa</tp:taxon-name-part></tp:taxon-name></italic> specimens examined by us. This led us initially to question whether he might have described a female of the larger species <italic><tp:taxon-name><tp:taxon-name-part taxon-name-part-type="genus">Aseptis</tp:taxon-name-part> <tp:taxon-name-part taxon-name-part-type="species">fumeola</tp:taxon-name-part></tp:taxon-name></italic> rather than <italic><tp:taxon-name><tp:taxon-name-part taxon-name-part-type="genus">Aseptis</tp:taxon-name-part> <tp:taxon-name-part taxon-name-part-type="species">perfumosa</tp:taxon-name-part></tp:taxon-name></italic>, given that the latter species was named from a specimen in the type series of the former species. While enquiring about the types at the <abbrev xmlns:xlink="http://www.w3.org/1999/xlink" content-type="institution" xlink:title="The Natural History Museum [British Museum of Natural History], London, UK" xlink:type="simple">BMNH</abbrev>, Alberto Zilli (pers. comm. 2015) explained that Hampson’s wingspans are almost always greater than those of the actual moth because of his method of measurement. He measured from the pin to the apex of the forewing and doubled the result. While the actual wingspan of the female type of <italic><tp:taxon-name><tp:taxon-name-part taxon-name-part-type="genus">Trachea</tp:taxon-name-part> <tp:taxon-name-part taxon-name-part-type="species">perfumosa</tp:taxon-name-part></tp:taxon-name></italic> is 33.5 mm, a normal size for the species, the result using Hampson’s method yields the published result of 36 mm.</p><!--PageBreak--></tp:treatment-sec><tp:treatment-sec><!--Section generated to contain objects referenced in tp:taxon-treatment.--><fig id="F5" position="float" orientation="portrait"><label>Figures 43–58.</label><caption><p><italic><tp:taxon-name><tp:taxon-name-part taxon-name-part-type="genus">Aseptis</tp:taxon-name-part></tp:taxon-name></italic> adults. <bold>43</bold> <italic><tp:taxon-name><tp:taxon-name-part taxon-name-part-type="genus">Aseptis</tp:taxon-name-part> <tp:taxon-name-part taxon-name-part-type="species">fumosa</tp:taxon-name-part></tp:taxon-name></italic>, male (San Diego Co., CA) <bold>44</bold> <italic><tp:taxon-name><tp:taxon-name-part taxon-name-part-type="genus">Aseptis</tp:taxon-name-part> <tp:taxon-name-part taxon-name-part-type="species">fumosa</tp:taxon-name-part></tp:taxon-name></italic>, female (San Diego Co., CA) <bold>45</bold> <italic><tp:taxon-name><tp:taxon-name-part taxon-name-part-type="genus">Aseptis</tp:taxon-name-part> <tp:taxon-name-part taxon-name-part-type="species">perfumosa</tp:taxon-name-part></tp:taxon-name></italic>, female (San Diego Co., CA) <bold>46</bold> <italic><tp:taxon-name><tp:taxon-name-part taxon-name-part-type="genus">Aseptis</tp:taxon-name-part> <tp:taxon-name-part taxon-name-part-type="species">perfumosa</tp:taxon-name-part></tp:taxon-name></italic>, male (San Diego Co., CA) <bold>47</bold> <italic><tp:taxon-name><tp:taxon-name-part taxon-name-part-type="genus">Aseptis</tp:taxon-name-part> <tp:taxon-name-part taxon-name-part-type="species">characta</tp:taxon-name-part></tp:taxon-name></italic>, male (San Diego Co., CA) <bold>48</bold> <italic><tp:taxon-name><tp:taxon-name-part taxon-name-part-type="genus">Aseptis</tp:taxon-name-part> <tp:taxon-name-part taxon-name-part-type="species">characta</tp:taxon-name-part></tp:taxon-name></italic>, male (Summit Co., CO) <bold>49</bold> <italic><tp:taxon-name><tp:taxon-name-part taxon-name-part-type="genus">Aseptis</tp:taxon-name-part> <tp:taxon-name-part taxon-name-part-type="species">characta</tp:taxon-name-part></tp:taxon-name></italic>, male (Yakima Co., WA) <bold>50</bold> <italic><tp:taxon-name><tp:taxon-name-part taxon-name-part-type="genus">Aseptis</tp:taxon-name-part> <tp:taxon-name-part taxon-name-part-type="species">characta</tp:taxon-name-part></tp:taxon-name></italic>, male (Lost River, AB) <bold>51</bold> <italic><tp:taxon-name><tp:taxon-name-part taxon-name-part-type="genus">Aseptis</tp:taxon-name-part> <tp:taxon-name-part taxon-name-part-type="species">characta</tp:taxon-name-part></tp:taxon-name></italic>, male (Seton Lake, BC) <bold>52</bold> <italic><tp:taxon-name><tp:taxon-name-part taxon-name-part-type="genus">Aseptis</tp:taxon-name-part> <tp:taxon-name-part taxon-name-part-type="species">characta</tp:taxon-name-part></tp:taxon-name></italic>, male (Prineville, OR) <bold>53</bold> <italic><tp:taxon-name><tp:taxon-name-part taxon-name-part-type="genus">Paraseptis</tp:taxon-name-part> <tp:taxon-name-part taxon-name-part-type="species">adnixa</tp:taxon-name-part></tp:taxon-name></italic>, male (San Diego Co., CA) <bold>54</bold> <italic><tp:taxon-name><tp:taxon-name-part taxon-name-part-type="genus">Paraseptis</tp:taxon-name-part> <tp:taxon-name-part taxon-name-part-type="species">adnixa</tp:taxon-name-part></tp:taxon-name></italic>, male (San Diego Co., CA) <bold>55</bold> <italic><tp:taxon-name><tp:taxon-name-part taxon-name-part-type="genus">Paraseptis</tp:taxon-name-part> <tp:taxon-name-part taxon-name-part-type="species">adnixa</tp:taxon-name-part></tp:taxon-name></italic>, female (Inyo Co., CA) <bold>56</bold> <italic><tp:taxon-name><tp:taxon-name-part taxon-name-part-type="genus">Paraseptis</tp:taxon-name-part> <tp:taxon-name-part taxon-name-part-type="species">adnixa</tp:taxon-name-part></tp:taxon-name></italic>, male (Langley, BC) <bold>57</bold> <italic><tp:taxon-name><tp:taxon-name-part taxon-name-part-type="genus">Viridiseptis</tp:taxon-name-part> <tp:taxon-name-part taxon-name-part-type="species">marina</tp:taxon-name-part></tp:taxon-name></italic>, male (San Diego Co., CA) <bold>58</bold> <italic><tp:taxon-name><tp:taxon-name-part taxon-name-part-type="genus">Viridiseptis</tp:taxon-name-part> <tp:taxon-name-part taxon-name-part-type="species">marina</tp:taxon-name-part></tp:taxon-name></italic>, male (San Diego Co., CA).</p></caption><graphic xmlns:xlink="http://www.w3.org/1999/xlink" xlink:href="zookeys-527-057-g005.jpg" position="float" orientation="portrait" xlink:type="simple" id="oo_60395.jpg"/></fig></tp:treatment-sec><ref-list><ref id="B22"><mixed-citation xmlns:xlink="http://www.w3.org/1999/xlink" xlink:type="simple"><person-group><name name-style="western"><surname>Hampson</surname><given-names>GF</given-names></name></person-group> (<year>1908</year>) <source>Catalogue of the <tp:taxon-name><tp:taxon-name-part taxon-name-part-type="order">Lepidoptera</tp:taxon-name-part></tp:taxon-name> Phalaenae in the British Museum</source>. <volume>Volume 7</volume>. <publisher-name>Taylor and Francis</publisher-name>, <publisher-loc>London</publisher-loc>, <size units="page">709 pp</size>. </mixed-citation></ref><ref id="B8"><mixed-citation xmlns:xlink="http://www.w3.org/1999/xlink" xlink:type="simple"><person-group><name name-style="western"><surname>Comstock</surname><given-names>JA</given-names></name></person-group> (<year>1940b</year>) <article-title>Notes on the life history of <italic><tp:taxon-name><tp:taxon-name-part taxon-name-part-type="genus">Aseptis</tp:taxon-name-part> <tp:taxon-name-part taxon-name-part-type="species">perfumosa</tp:taxon-name-part></tp:taxon-name></italic> Hamps.</article-title> <source>Bulletin of the Southern California Academy of Sciences</source> <volume>39</volume>: <fpage>104</fpage>–<lpage>105</lpage>. </mixed-citation></ref><ref id="B23"><mixed-citation xmlns:xlink="http://www.w3.org/1999/xlink" xlink:type="simple"><person-group><name name-style="western"><surname>Hampson</surname><given-names>GF</given-names></name></person-group> (<year>1918</year>) <article-title>Descriptions of new genera and species of <tp:taxon-name><tp:taxon-name-part taxon-name-part-type="family">Amatidae</tp:taxon-name-part></tp:taxon-name>, <tp:taxon-name><tp:taxon-name-part taxon-name-part-type="family">Lithosidae</tp:taxon-name-part></tp:taxon-name>, and <tp:taxon-name><tp:taxon-name-part taxon-name-part-type="family">Noctuidae</tp:taxon-name-part></tp:taxon-name>.</article-title> <source>Novitates Zoologicae</source> <volume>25</volume>: <fpage>93</fpage>–<lpage>217</lpage>. </mixed-citation></ref></ref-list></tp:taxon-treatment>
