# Supplementary material for: Revision of the genus Aseptis McDunnough (Lepidoptera, Noctuidae, Noctuinae, Xylenini) with a description of two new genera, Paraseptis and Viridiseptis
Source: Zookeys. 2015 Oct 15;(527):57–102. doi: 10.3897/zookeys.527.9575 (PMC4668888; doi:10.3897/zookeys.527.9575)
Supplement: XML Treatment for Paraseptis [file zookeys.527.9575-treatment17.xml]

<!DOCTYPE tp:taxon-treatment
  PUBLIC "-//TaxonX//DTD Taxonomic Treatment Publishing DTD v0 20100105//EN" "tax-treatment-NSO.dtd">
<tp:taxon-treatment xmlns:tp="http://www.plazi.org/taxpub"><tp:treatment-meta><kwd-group><label>Taxon classification</label><kwd><named-content content-type="kingdom">Animalia</named-content></kwd><kwd><named-content content-type="order">Lepidoptera</named-content></kwd><kwd><named-content content-type="family">Noctuidae</named-content></kwd></kwd-group><mixed-citation publication-type="journal"><person-group><name><surname>Mustelin</surname><given-names>Tomas</given-names></name><name><surname>Crabo</surname><given-names>Lars G.</given-names></name></person-group><article-title>Revision of the genus <italic><tp:taxon-name><tp:taxon-name-part taxon-name-part-type="genus">Aseptis</tp:taxon-name-part></tp:taxon-name></italic> McDunnough (<tp:taxon-name><tp:taxon-name-part taxon-name-part-type="order">Lepidoptera</tp:taxon-name-part></tp:taxon-name>, <tp:taxon-name><tp:taxon-name-part taxon-name-part-type="family">Noctuidae</tp:taxon-name-part></tp:taxon-name>, <tp:taxon-name><tp:taxon-name-part taxon-name-part-type="subfamily">Noctuinae</tp:taxon-name-part></tp:taxon-name>, <tp:taxon-name><tp:taxon-name-part taxon-name-part-type="tribe">Xylenini</tp:taxon-name-part></tp:taxon-name>) with a description of two new genera, <italic><tp:taxon-name><tp:taxon-name-part taxon-name-part-type="genus">Paraseptis</tp:taxon-name-part></tp:taxon-name></italic> and <italic><tp:taxon-name><tp:taxon-name-part taxon-name-part-type="genus">Viridiseptis</tp:taxon-name-part></tp:taxon-name></italic></article-title><source>Zookeys</source><day>15</day><month>10</month><year>2015</year><volume>2015</volume><issue>527</issue><fpage>57</fpage><lpage>102</lpage><pub-id pub-id-type="doi">10.3897/zookeys.527.9575</pub-id></mixed-citation></tp:treatment-meta><tp:nomenclature><label>Genus</label><tp:taxon-name>
                            <tp:taxon-name-part taxon-name-part-type="genus">Paraseptis</tp:taxon-name-part>
                            <object-id xmlns:xlink="http://www.w3.org/1999/xlink" content-type="zoobank" xlink:type="simple">http://zoobank.org/E3418CA4-70AB-4F26-8EE6-ED770970B171</object-id>
                        </tp:taxon-name><tp:taxon-status xmlns:xlink="http://www.w3.org/1999/xlink" xlink:type="simple">gen. n.</tp:taxon-status></tp:nomenclature><tp:treatment-sec sec-type="Type species"><title>Type species.</title><p><italic><tp:taxon-name><tp:taxon-name-part taxon-name-part-type="genus">Hadena</tp:taxon-name-part> <tp:taxon-name-part taxon-name-part-type="species">adnixa</tp:taxon-name-part></tp:taxon-name></italic> Grote.</p></tp:treatment-sec><tp:treatment-sec sec-type="Etymology"><title>Etymology.</title><p>The name <italic><tp:taxon-name><tp:taxon-name-part taxon-name-part-type="genus">Paraseptis</tp:taxon-name-part></tp:taxon-name></italic> is derived from <italic>para</italic> meaning next to and <italic>septis</italic> by analogy to <italic><tp:taxon-name><tp:taxon-name-part taxon-name-part-type="genus">Aseptis</tp:taxon-name-part></tp:taxon-name></italic>. The name is feminine.</p></tp:treatment-sec><tp:treatment-sec sec-type="Diagnosis"><title>Diagnosis.</title><p><italic><tp:taxon-name><tp:taxon-name-part taxon-name-part-type="genus">Paraseptis</tp:taxon-name-part></tp:taxon-name></italic> is a monotypic genus whose sole member occurs near the Pacific Coast of North America. It is mottled brown with typical noctuid wing markings, including a basal dash and dark wedges near the outer margin, and a pale off-white to ochre postreniform patch. The outer edge of the hindwing is concave focally between M1 and M3 as in <italic><tp:taxon-name><tp:taxon-name-part taxon-name-part-type="genus">Aseptis</tp:taxon-name-part></tp:taxon-name></italic> and <italic><tp:taxon-name><tp:taxon-name-part taxon-name-part-type="genus">Viridiseptis</tp:taxon-name-part></tp:taxon-name></italic>. The male genitalia resemble those of <italic><tp:taxon-name><tp:taxon-name-part taxon-name-part-type="genus">Aseptis</tp:taxon-name-part></tp:taxon-name></italic> but differ as follows: the valve has a much larger sacculus that extends above <!--PageBreak-->the costal margin, a twisted upright ampulla, a rod-like digitus arising near the base of the cucullus from a longitudinal bar near the costa; a long curved aedeagus with distal spine patches of small spines; and a coiled vesica with basal and medial cornuti, but no long apical cornutus (occasional specimens with a minute apical cornutus). The female genitalia are also similar to those of <italic><tp:taxon-name><tp:taxon-name-part taxon-name-part-type="genus">Aseptis</tp:taxon-name-part></tp:taxon-name></italic> but differ in having more narrow papillae anales and a strongly sclerotized posterior ductus bursae. <abbrev xmlns:xlink="http://www.w3.org/1999/xlink" xlink:title="cytochrome c oxidase subunit 1" xlink:type="simple">CO1</abbrev> DNA barcodes of <italic><tp:taxon-name><tp:taxon-name-part taxon-name-part-type="genus">Paraseptis</tp:taxon-name-part></tp:taxon-name></italic> are not similar to those of <italic><tp:taxon-name><tp:taxon-name-part taxon-name-part-type="genus">Aseptis</tp:taxon-name-part></tp:taxon-name></italic> and cluster variably with other genera in the <tp:taxon-name><tp:taxon-name-part taxon-name-part-type="tribe">Xylenini</tp:taxon-name-part></tp:taxon-name> when representatives from a large number of species are included in the sample set.</p></tp:treatment-sec><tp:treatment-sec sec-type="Description"><title>Description.</title><p><bold>Adults</bold>: <bold>Head</bold>: Eye rounded, normal sized. Antenna filiform in both sexes. Labial palpus unmodified with longer second segment and short third segment. Frons slightly convex, smooth. <italic>Thorax</italic>: Paired moderate-sized dorsal mesothoracic and smaller metathoracic tufts. Legs without tibial spines; tarsal segments with three rows of short spine-like setae. <bold>Abdomen</bold>: Male with coremata at base of abdomen, complete with lever, pocket, and Stobbe’s gland; proximal segments with weak dorsal tufts. <bold>Forewing</bold>: Venation as typical for subfamily, approximately 0.6× as wide as long, with brownish, black, and off-white scales, appearing mottled brown with black typical noctuid markings including a basal dash. <bold>Hindwing</bold>: Venation trifine as typical for subfamily, M2 weak but usually visible, clustered close to M3 and CuA1; outer margin contour concave between veins M1 and M3. <bold>Male genitalia</bold> (Fig. <xref ref-type="fig" rid="F7">74</xref>): Tegumen narrow near base of uncus; penicillus large, quadrate. Uncus smoothly downcurved, narrow, tapering smoothly from base to acute tip. Juxta rectangular, circa 2/3× as wide as long. Valve weakly S-shaped, tapered from base to mid-portion then even in width to base of cucullus; sacculus strong, moderately sclerotized, 0.4× valve length and 2× valve width at base of ampulla, extending above costa; cucullus weakly constricted at base and expanded to 1.5–1.7× valve width, slightly rounded with blunt apex, corona of circa 30 claw-like setae; clasper on mesial third, ampulla oriented perpendicular to valve and extending above costa, rod-like with slightly twist to mediolaterally flattened tip; digitus at distal end of an evenly-thick sclerotized ridge located slightly below costa from clasper to digitus origin near cucullus base, rod-like with blunt tip, oriented 45° to valve, ending near ventral cucullus. Aedeagus narrower and more robustly sclerotized than in <italic><tp:taxon-name><tp:taxon-name-part taxon-name-part-type="genus">Aseptis</tp:taxon-name-part></tp:taxon-name></italic>, 7× as long as wide, distal half bent ventrad approximately 60°, small patches of small spines near dorsal and ventral apex; vesica slightly wider than aedeagus, coiled 360° to right and ventrad to end posterior, ventrad, and left of aedeagus tip, with subbasal patch of short cornuti on right, single spike-like diverticulum perpendicular to axis on anterior distal third, minute spike-like cornutus directed basad at apex in a few specimens, and very small dome-like mesial diverticulum. <bold>Female genitalia</bold> (Fig. <xref ref-type="fig" rid="F8">90</xref>): Papillae anales weakly sclerotized, asymmetrically cone-shaped with point near dorsum, circa 1.7× as long as wide, covered posteriorly and apically with short thin setae that are slightly shorter near tip, lacking hair-like basal setae; apophyses moderately long, posterior apophysis 1.7× anterior apophysis; ostium bursae membranous except for thin weak band in ventral wall; ductus bursae tubular, 1× corpus bursae length, proximal 2/3 sclerotized with longitudinal ridge in dorsum, <!--PageBreak-->distal 1/3 membranous; corpus bursae ovoid, 0.75× as wide as long, with four long signa evenly spaced on anterior, posterior, and lateral sides; appendix bursae arising from right paramedial ventral posterior corpus bursae, moderately sclerotized, rugose, 0.75× corpus bursae length, conical with 45–60° rightward bend to end ventral to, or slightly to right and ventral to, distal ductus bursae, with ductus seminalis near apex.</p></tp:treatment-sec><tp:treatment-sec sec-type="Discussion"><title>Discussion.</title><p>The structural differences of <italic><tp:taxon-name><tp:taxon-name-part taxon-name-part-type="genus">Paraseptis</tp:taxon-name-part></tp:taxon-name></italic> and <italic><tp:taxon-name><tp:taxon-name-part taxon-name-part-type="genus">Aseptis</tp:taxon-name-part></tp:taxon-name></italic> are surprising given the nearly identical habitus of <italic><tp:taxon-name><tp:taxon-name-part taxon-name-part-type="genus">Paraseptis</tp:taxon-name-part> <tp:taxon-name-part taxon-name-part-type="species">adnixa</tp:taxon-name-part></tp:taxon-name></italic> and <italic><tp:taxon-name><tp:taxon-name-part taxon-name-part-type="genus">Aseptis</tp:taxon-name-part> <tp:taxon-name-part taxon-name-part-type="species">binotata</tp:taxon-name-part></tp:taxon-name></italic>, which are often mixed in collections.</p><p>Several similar features of <italic><tp:taxon-name><tp:taxon-name-part taxon-name-part-type="genus">Paraseptis</tp:taxon-name-part></tp:taxon-name></italic> and <italic><tp:taxon-name><tp:taxon-name-part taxon-name-part-type="genus">Aseptis</tp:taxon-name-part></tp:taxon-name></italic>, including the hindwing shape and superficial resemblance, suggest that these genera are related closely. The hindwing shape is rare in other genera in the <tp:taxon-name><tp:taxon-name-part taxon-name-part-type="tribe">Xylenini</tp:taxon-name-part></tp:taxon-name>. It is a prominent feature of the Eurasian monotypic genus <italic><tp:taxon-name><tp:taxon-name-part taxon-name-part-type="genus">Atypha</tp:taxon-name-part></tp:taxon-name></italic> Hübner. The male genitalia of <italic><tp:taxon-name><tp:taxon-name-part taxon-name-part-type="genus">Atypha</tp:taxon-name-part> <tp:taxon-name-part taxon-name-part-type="species">pulmonaris</tp:taxon-name-part></tp:taxon-name></italic> (Esper), illustrated by <xref ref-type="bibr" rid="B13">Fibiger and Hacker (2007)</xref>, are similar to those of <italic><tp:taxon-name><tp:taxon-name-part taxon-name-part-type="genus">Aseptis</tp:taxon-name-part> <tp:taxon-name-part taxon-name-part-type="species">fumosa</tp:taxon-name-part></tp:taxon-name></italic> and <italic><tp:taxon-name><tp:taxon-name-part taxon-name-part-type="genus">Aseptis</tp:taxon-name-part> <tp:taxon-name-part taxon-name-part-type="species">characta</tp:taxon-name-part></tp:taxon-name></italic> in having a simple valve, horizontal ampulla, and no digitus, suggesting that these three genera might share a common ancestor.</p></tp:treatment-sec><tp:treatment-sec><!--Section generated to contain objects referenced in tp:taxon-treatment.--><fig id="F7" position="float" orientation="portrait"><label>Figures 66–75.</label><caption><p><italic><tp:taxon-name><tp:taxon-name-part taxon-name-part-type="genus">Aseptis</tp:taxon-name-part></tp:taxon-name></italic>, <italic><tp:taxon-name><tp:taxon-name-part taxon-name-part-type="genus">Paraseptis</tp:taxon-name-part></tp:taxon-name></italic>, and <italic><tp:taxon-name><tp:taxon-name-part taxon-name-part-type="genus">Viridiseptis</tp:taxon-name-part></tp:taxon-name></italic> male genitalia. <bold>66</bold> <italic><tp:taxon-name><tp:taxon-name-part taxon-name-part-type="genus">Aseptis</tp:taxon-name-part> <tp:taxon-name-part taxon-name-part-type="species">binotata</tp:taxon-name-part></tp:taxon-name></italic> <bold>67</bold> <italic><tp:taxon-name><tp:taxon-name-part taxon-name-part-type="genus">Aseptis</tp:taxon-name-part> <tp:taxon-name-part taxon-name-part-type="species">catalina</tp:taxon-name-part></tp:taxon-name></italic> <bold>68</bold> <italic><tp:taxon-name><tp:taxon-name-part taxon-name-part-type="genus">Aseptis</tp:taxon-name-part> <tp:taxon-name-part taxon-name-part-type="species">serrula</tp:taxon-name-part></tp:taxon-name></italic> <bold>69</bold> <italic><tp:taxon-name><tp:taxon-name-part taxon-name-part-type="genus">Aseptis</tp:taxon-name-part> <tp:taxon-name-part taxon-name-part-type="species">torreyana</tp:taxon-name-part></tp:taxon-name></italic> <bold>70</bold> <italic><tp:taxon-name><tp:taxon-name-part taxon-name-part-type="genus">Aseptis</tp:taxon-name-part> <tp:taxon-name-part taxon-name-part-type="species">susquesa</tp:taxon-name-part></tp:taxon-name></italic> <bold>71</bold> <italic><tp:taxon-name><tp:taxon-name-part taxon-name-part-type="genus">Aseptis</tp:taxon-name-part> <tp:taxon-name-part taxon-name-part-type="species">fumosa</tp:taxon-name-part></tp:taxon-name></italic> <bold>72</bold> <italic><tp:taxon-name><tp:taxon-name-part taxon-name-part-type="genus">Aseptis</tp:taxon-name-part> <tp:taxon-name-part taxon-name-part-type="species">perfumosa</tp:taxon-name-part></tp:taxon-name></italic> <bold>73</bold> <italic><tp:taxon-name><tp:taxon-name-part taxon-name-part-type="genus">Aseptis</tp:taxon-name-part> <tp:taxon-name-part taxon-name-part-type="species">characta</tp:taxon-name-part></tp:taxon-name></italic> <bold>74</bold> <italic><tp:taxon-name><tp:taxon-name-part taxon-name-part-type="genus">Paraseptis</tp:taxon-name-part> <tp:taxon-name-part taxon-name-part-type="species">adnixa</tp:taxon-name-part></tp:taxon-name></italic> <bold>75</bold> <italic><tp:taxon-name><tp:taxon-name-part taxon-name-part-type="genus">Viridiseptis</tp:taxon-name-part> <tp:taxon-name-part taxon-name-part-type="species">marina</tp:taxon-name-part></tp:taxon-name></italic>.</p></caption><graphic xmlns:xlink="http://www.w3.org/1999/xlink" xlink:href="zookeys-527-057-g007.jpg" position="float" orientation="portrait" xlink:type="simple" id="oo_60397.jpg"/></fig><fig id="F8" position="float" orientation="portrait"><label>Figures 76–91.</label><caption><p><italic><tp:taxon-name><tp:taxon-name-part taxon-name-part-type="genus">Aseptis</tp:taxon-name-part></tp:taxon-name></italic>, <italic><tp:taxon-name><tp:taxon-name-part taxon-name-part-type="genus">Paraseptis</tp:taxon-name-part></tp:taxon-name></italic>, and <italic><tp:taxon-name><tp:taxon-name-part taxon-name-part-type="genus">Viridiseptis</tp:taxon-name-part></tp:taxon-name></italic> female genitalia. <bold>76</bold> <italic><tp:taxon-name><tp:taxon-name-part taxon-name-part-type="genus">Aseptis</tp:taxon-name-part> <tp:taxon-name-part taxon-name-part-type="species">fumeola</tp:taxon-name-part></tp:taxon-name></italic> <bold>77</bold> <italic><tp:taxon-name><tp:taxon-name-part taxon-name-part-type="genus">Aseptis</tp:taxon-name-part> <tp:taxon-name-part taxon-name-part-type="species">ethnica</tp:taxon-name-part></tp:taxon-name></italic> <bold>78</bold> <italic><tp:taxon-name><tp:taxon-name-part taxon-name-part-type="genus">Aseptis</tp:taxon-name-part> <tp:taxon-name-part taxon-name-part-type="species">murina</tp:taxon-name-part></tp:taxon-name></italic> <bold>79</bold> <italic><tp:taxon-name><tp:taxon-name-part taxon-name-part-type="genus">Aseptis</tp:taxon-name-part> <tp:taxon-name-part taxon-name-part-type="species">ferruginea</tp:taxon-name-part></tp:taxon-name></italic> <bold>80</bold> <italic><tp:taxon-name><tp:taxon-name-part taxon-name-part-type="genus">Aseptis</tp:taxon-name-part> <tp:taxon-name-part taxon-name-part-type="species">fanatica</tp:taxon-name-part></tp:taxon-name></italic> <bold>81</bold> <italic><tp:taxon-name><tp:taxon-name-part taxon-name-part-type="genus">Aseptis</tp:taxon-name-part> <tp:taxon-name-part taxon-name-part-type="species">lichena</tp:taxon-name-part></tp:taxon-name></italic> <bold>82</bold> <italic><tp:taxon-name><tp:taxon-name-part taxon-name-part-type="genus">Aseptis</tp:taxon-name-part> <tp:taxon-name-part taxon-name-part-type="species">pseudolichena</tp:taxon-name-part></tp:taxon-name></italic> <bold>83</bold> <italic><tp:taxon-name><tp:taxon-name-part taxon-name-part-type="genus">Aseptis</tp:taxon-name-part> <tp:taxon-name-part taxon-name-part-type="species">binotata</tp:taxon-name-part></tp:taxon-name></italic> <bold>84</bold> <italic><tp:taxon-name><tp:taxon-name-part taxon-name-part-type="genus">Aseptis</tp:taxon-name-part> <tp:taxon-name-part taxon-name-part-type="species">catalina</tp:taxon-name-part></tp:taxon-name></italic> <bold>85</bold> <italic><tp:taxon-name><tp:taxon-name-part taxon-name-part-type="genus">Aseptis</tp:taxon-name-part> <tp:taxon-name-part taxon-name-part-type="species">serrula</tp:taxon-name-part></tp:taxon-name></italic> <bold>86</bold> <italic><tp:taxon-name><tp:taxon-name-part taxon-name-part-type="genus">Aseptis</tp:taxon-name-part> <tp:taxon-name-part taxon-name-part-type="species">susquesa</tp:taxon-name-part></tp:taxon-name></italic> <bold>87</bold> <italic><tp:taxon-name><tp:taxon-name-part taxon-name-part-type="genus">Aseptis</tp:taxon-name-part> <tp:taxon-name-part taxon-name-part-type="species">fumosa</tp:taxon-name-part></tp:taxon-name></italic> <bold>88</bold> <italic><tp:taxon-name><tp:taxon-name-part taxon-name-part-type="genus">Aseptis</tp:taxon-name-part> <tp:taxon-name-part taxon-name-part-type="species">perfumosa</tp:taxon-name-part></tp:taxon-name></italic> <bold>89</bold> <italic><tp:taxon-name><tp:taxon-name-part taxon-name-part-type="genus">Aseptis</tp:taxon-name-part> <tp:taxon-name-part taxon-name-part-type="species">characta</tp:taxon-name-part></tp:taxon-name></italic> <bold>90</bold> <italic><tp:taxon-name><tp:taxon-name-part taxon-name-part-type="genus">Paraseptis</tp:taxon-name-part> <tp:taxon-name-part taxon-name-part-type="species">adnixa</tp:taxon-name-part></tp:taxon-name></italic> <bold>91</bold> <italic><tp:taxon-name><tp:taxon-name-part taxon-name-part-type="genus">Viridiseptis</tp:taxon-name-part> <tp:taxon-name-part taxon-name-part-type="species">marina</tp:taxon-name-part></tp:taxon-name></italic>.</p></caption><graphic xmlns:xlink="http://www.w3.org/1999/xlink" xlink:href="zookeys-527-057-g008.jpg" position="float" orientation="portrait" xlink:type="simple" id="oo_60398.jpg"/></fig></tp:treatment-sec><ref-list><ref id="B13"><mixed-citation xmlns:xlink="http://www.w3.org/1999/xlink" xlink:type="simple"><person-group><name name-style="western"><surname>Fibiger</surname><given-names>M</given-names></name><name name-style="western"><surname>Hacker</surname><given-names>H</given-names></name></person-group> (<year>2007</year>) <source><tp:taxon-name><tp:taxon-name-part taxon-name-part-type="family">Noctuidae</tp:taxon-name-part></tp:taxon-name> Europaeae. Volume 9. <tp:taxon-name><tp:taxon-name-part taxon-name-part-type="subfamily">Amphipyrinae</tp:taxon-name-part></tp:taxon-name>–<tp:taxon-name><tp:taxon-name-part taxon-name-part-type="subfamily">Xyleninae</tp:taxon-name-part></tp:taxon-name>. Entomological Press.</source> <publisher-name>Sorø</publisher-name>, <publisher-loc>Denmark</publisher-loc>, <size units="page">410 pp</size>. </mixed-citation></ref></ref-list></tp:taxon-treatment>
