# Supplementary material for: Revision of the genus Aseptis McDunnough (Lepidoptera, Noctuidae, Noctuinae, Xylenini) with a description of two new genera, Paraseptis and Viridiseptis
Source: Zookeys. 2015 Oct 15;(527):57–102. doi: 10.3897/zookeys.527.9575 (PMC4668888; doi:10.3897/zookeys.527.9575)
Supplement: XML Treatment for Paraseptis adnixa [file zookeys.527.9575-treatment18.xml]

<!DOCTYPE tp:taxon-treatment
  PUBLIC "-//TaxonX//DTD Taxonomic Treatment Publishing DTD v0 20100105//EN" "tax-treatment-NSO.dtd">
<tp:taxon-treatment xmlns:tp="http://www.plazi.org/taxpub"><tp:treatment-meta><kwd-group><label>Taxon classification</label><kwd><named-content content-type="kingdom">Animalia</named-content></kwd><kwd><named-content content-type="order">Lepidoptera</named-content></kwd><kwd><named-content content-type="family">Noctuidae</named-content></kwd></kwd-group><mixed-citation publication-type="journal"><person-group><name><surname>Mustelin</surname><given-names>Tomas</given-names></name><name><surname>Crabo</surname><given-names>Lars G.</given-names></name></person-group><article-title>Revision of the genus <italic><tp:taxon-name><tp:taxon-name-part taxon-name-part-type="genus">Aseptis</tp:taxon-name-part></tp:taxon-name></italic> McDunnough (<tp:taxon-name><tp:taxon-name-part taxon-name-part-type="order">Lepidoptera</tp:taxon-name-part></tp:taxon-name>, <tp:taxon-name><tp:taxon-name-part taxon-name-part-type="family">Noctuidae</tp:taxon-name-part></tp:taxon-name>, <tp:taxon-name><tp:taxon-name-part taxon-name-part-type="subfamily">Noctuinae</tp:taxon-name-part></tp:taxon-name>, <tp:taxon-name><tp:taxon-name-part taxon-name-part-type="tribe">Xylenini</tp:taxon-name-part></tp:taxon-name>) with a description of two new genera, <italic><tp:taxon-name><tp:taxon-name-part taxon-name-part-type="genus">Paraseptis</tp:taxon-name-part></tp:taxon-name></italic> and <italic><tp:taxon-name><tp:taxon-name-part taxon-name-part-type="genus">Viridiseptis</tp:taxon-name-part></tp:taxon-name></italic></article-title><source>Zookeys</source><day>15</day><month>10</month><year>2015</year><volume>2015</volume><issue>527</issue><fpage>57</fpage><lpage>102</lpage><pub-id pub-id-type="doi">10.3897/zookeys.527.9575</pub-id></mixed-citation></tp:treatment-meta><tp:nomenclature><tp:taxon-name>
                            <tp:taxon-name-part taxon-name-part-type="genus">Paraseptis</tp:taxon-name-part>
                            <tp:taxon-name-part taxon-name-part-type="species">adnixa</tp:taxon-name-part>
                        </tp:taxon-name><tp:taxon-authority>(Grote, 1880)</tp:taxon-authority><tp:taxon-status xmlns:xlink="http://www.w3.org/1999/xlink" xlink:type="simple">comb. n.</tp:taxon-status><xref ref-type="fig" rid="F5">Figs 53–56</xref><xref ref-type="fig" rid="F7">, 74</xref><xref ref-type="fig" rid="F8">, 90</xref><!--PageBreak--><tp:nomenclature-citation-list><tp:nomenclature-citation><tp:taxon-name><tp:taxon-name-part taxon-name-part-type="genus">Hadena</tp:taxon-name-part> <tp:taxon-name-part taxon-name-part-type="species">adnixa</tp:taxon-name-part></tp:taxon-name><comment> Grote, 1880: 243.</comment></tp:nomenclature-citation><tp:nomenclature-citation><tp:taxon-name><tp:taxon-name-part taxon-name-part-type="genus">Hadena</tp:taxon-name-part> <tp:taxon-name-part taxon-name-part-type="species">pausis</tp:taxon-name-part></tp:taxon-name><comment> Smith, 1899: 262, <bold>syn. n.</bold></comment></tp:nomenclature-citation></tp:nomenclature-citation-list></tp:nomenclature><tp:treatment-sec sec-type="type material"><title>Type material.</title><p><italic><tp:taxon-name><tp:taxon-name-part taxon-name-part-type="genus">Hadena</tp:taxon-name-part> <tp:taxon-name-part taxon-name-part-type="species">adnixa</tp:taxon-name-part></tp:taxon-name></italic>: <bold>holotype</bold> male [<abbrev xmlns:xlink="http://www.w3.org/1999/xlink" content-type="institution" xlink:title="The Natural History Museum [British Museum of Natural History], London, UK" xlink:type="simple">BMNH</abbrev>, photograph examined]. Type locality: Nevada. <italic><tp:taxon-name><tp:taxon-name-part taxon-name-part-type="genus">Hadena</tp:taxon-name-part> <tp:taxon-name-part taxon-name-part-type="species">pausis</tp:taxon-name-part></tp:taxon-name></italic>: <bold>lectotype</bold> male designated by <xref ref-type="bibr" rid="B43">Todd (1982)</xref> [<named-content xmlns:xlink="http://www.w3.org/1999/xlink" content-type="dwc:institutional_code" xlink:type="simple">USNM</named-content>, examined]. Type locality: Los Angeles County, California.</p></tp:treatment-sec><tp:treatment-sec sec-type="Diagnosis"><title>Diagnosis.</title><p>A medium-sized noctuid, wingspan 34.9±1.3 mm (n=25; range 32–37.5 mm), that resembles strongly a narrow-winged <italic><tp:taxon-name><tp:taxon-name-part taxon-name-part-type="genus">Aseptis</tp:taxon-name-part> <tp:taxon-name-part taxon-name-part-type="species">binotata</tp:taxon-name-part></tp:taxon-name></italic> in color and pattern. It is gray brown, has a full complement of dark lines and spots and a pale postreniform patch, and has a streaky hindwing with dark veins. The basal dash is thicker black than that of <italic><tp:taxon-name><tp:taxon-name-part taxon-name-part-type="genus">Aseptis</tp:taxon-name-part> <tp:taxon-name-part taxon-name-part-type="species">binotata</tp:taxon-name-part></tp:taxon-name></italic> and extends fully to the antemedial line. Black wedges on the wing distal to the lower cell and in the fold are also more prominent in <italic><tp:taxon-name><tp:taxon-name-part taxon-name-part-type="genus">Paraseptis</tp:taxon-name-part> <tp:taxon-name-part taxon-name-part-type="species">adnixa</tp:taxon-name-part></tp:taxon-name></italic>. In the Pacific Northwest, <italic><tp:taxon-name><tp:taxon-name-part taxon-name-part-type="genus">Paraseptis</tp:taxon-name-part> <tp:taxon-name-part taxon-name-part-type="species">adnixa</tp:taxon-name-part></tp:taxon-name></italic> is typically patchy brown, often with a reddish tint, with a large pale ochre postreniform patch and contrasting black markings (Fig. <xref ref-type="fig" rid="F5">56</xref>). In most of California, it tends to be paler and less well marked with a speckled gray-brown or brown-gray forewing, less conspicuous postreniform patch and black marks, and slightly lighter hindwing. This form is even more similar to <italic><tp:taxon-name><tp:taxon-name-part taxon-name-part-type="genus">Aseptis</tp:taxon-name-part> <tp:taxon-name-part taxon-name-part-type="species">binotata</tp:taxon-name-part></tp:taxon-name></italic> from the same region (Figs <xref ref-type="fig" rid="F5">53</xref>, <xref ref-type="fig" rid="F5">54</xref>). In the vicinity of Mono Lake in east-central California, <italic><tp:taxon-name><tp:taxon-name-part taxon-name-part-type="genus">Paraseptis</tp:taxon-name-part> <tp:taxon-name-part taxon-name-part-type="species">adnixa</tp:taxon-name-part></tp:taxon-name></italic> is powdery pale gray with red-brown basal and postmedial areas, an off-white postreniform patch, and more dark streaks on the distal wing (Fig. <xref ref-type="fig" rid="F5">55</xref>).</p><p>Differences in genitalia between <italic><tp:taxon-name><tp:taxon-name-part taxon-name-part-type="genus">Paraseptis</tp:taxon-name-part></tp:taxon-name></italic> and <italic><tp:taxon-name><tp:taxon-name-part taxon-name-part-type="genus">Aseptis</tp:taxon-name-part></tp:taxon-name></italic> are described under the <italic><tp:taxon-name><tp:taxon-name-part taxon-name-part-type="genus">Paraseptis</tp:taxon-name-part></tp:taxon-name></italic> genus description. <italic><tp:taxon-name><tp:taxon-name-part taxon-name-part-type="genus">Paraseptis</tp:taxon-name-part> <tp:taxon-name-part taxon-name-part-type="species">adnixa</tp:taxon-name-part></tp:taxon-name></italic> can usually be identified without dissection by the combination of notched hindwing, brown forewing with pale postreniform patch, and long basal dash.</p><p>The <abbrev xmlns:xlink="http://www.w3.org/1999/xlink" xlink:title="cytochrome c oxidase subunit 1" xlink:type="simple">CO1</abbrev> barcodes of <italic><tp:taxon-name><tp:taxon-name-part taxon-name-part-type="genus">Paraseptis</tp:taxon-name-part></tp:taxon-name></italic> based on 59 samples from British Columbia to southern California demonstrate six major haplotype clusters separated by at least 0.5% (Fig. <xref ref-type="fig" rid="F9">92</xref>). Of these, three clusters separated by at least 1.8% (PAD4, PAD5, PAD6) are from California west of the Sierra Nevada divide. The other two are more divergent: two from southwestern British Columbia (PAD1+PAD3) and a single Washington specimen, and the other from near Mono Lake, California (PAD2). The BC/WA cluster differs by at least 2.6% from the Mono cluster and 2.5% from the CA cluster, and the Mono and CA clusters differ by at least 2.8%. Interestingly, the three most divergent clusters (BC/WA, Mono, and CA) correlate with the geographic variation described above. Although the alignment of barcode haplotypes and phenotypes could suggest the presence of more than one species, no consistent male or female genitalia differences were found to suggest the presence of more than a single species, and all male genitalia match those of the lectotype of <italic><tp:taxon-name><tp:taxon-name-part taxon-name-part-type="genus">Hadena</tp:taxon-name-part> <tp:taxon-name-part taxon-name-part-type="species">pausis</tp:taxon-name-part></tp:taxon-name></italic> at <named-content xmlns:xlink="http://www.w3.org/1999/xlink" content-type="dwc:institutional_code" xlink:type="simple">USNM</named-content> (slide #54). We therefore conclude that <italic><tp:taxon-name><tp:taxon-name-part taxon-name-part-type="genus">Hadena</tp:taxon-name-part> <tp:taxon-name-part taxon-name-part-type="species">pausis</tp:taxon-name-part></tp:taxon-name></italic> Smith is a junior subjective synonym of <italic><tp:taxon-name><tp:taxon-name-part taxon-name-part-type="genus">Hadena</tp:taxon-name-part> <tp:taxon-name-part taxon-name-part-type="species">adnixa</tp:taxon-name-part></tp:taxon-name></italic> Grote.</p><fig id="F9" position="float" orientation="portrait"><label>Figure 92.</label><caption><p>Neighbor-joining <abbrev xmlns:xlink="http://www.w3.org/1999/xlink" xlink:title="cytochrome c oxidase subunit 1" xlink:type="simple">CO1</abbrev> tree of <italic><tp:taxon-name><tp:taxon-name-part taxon-name-part-type="genus">Aseptis</tp:taxon-name-part></tp:taxon-name></italic>. The letter and number code after each species is the haplotype identifier as indicated in Table <xref ref-type="table" rid="T1">1</xref>. An illustrative specimen for each species is shown on the right hand side. For <italic><tp:taxon-name><tp:taxon-name-part taxon-name-part-type="species">binotata</tp:taxon-name-part></tp:taxon-name></italic> and <italic><tp:taxon-name><tp:taxon-name-part taxon-name-part-type="species">susquesa</tp:taxon-name-part></tp:taxon-name></italic>, the geographical forms are also shown.</p></caption><graphic xmlns:xlink="http://www.w3.org/1999/xlink" xlink:href="zookeys-527-057-g009.jpg" position="float" orientation="portrait" xlink:type="simple" id="oo_60399.jpg"/></fig></tp:treatment-sec><tp:treatment-sec sec-type="Distribution and biology"><title>Distribution and biology.</title><p>This species is widely distributed along the Pacific Coast from northern Mexico to southwestern British Columbia. It is found mostly west of the divides of the Sierra Nevada, Cascades, and British Columbia Coast Mountains but there are at least three colonies east of these mountains: Inyo and Mono County, California; Klamath and Lake counties, Oregon; and interior British Columbia near Lillooet. <italic><tp:taxon-name><tp:taxon-name-part taxon-name-part-type="genus">Paraseptis</tp:taxon-name-part> <tp:taxon-name-part taxon-name-part-type="species">adnixa</tp:taxon-name-part></tp:taxon-name></italic> is common in the Pacific Northwest, where it can be found in a variety of forested habitats. In southern California, it occurs in coastal chaparral and in oak and brush land in the foothills and mountains. The flight period is April to June in California and mid-May to August in the Pacific Northwest. The larva feeds on Indian plum (<italic><tp:taxon-name><tp:taxon-name-part taxon-name-part-type="genus">Oemleria</tp:taxon-name-part> <tp:taxon-name-part taxon-name-part-type="species">cerasiformis</tp:taxon-name-part></tp:taxon-name></italic>) in the <tp:taxon-name><tp:taxon-name-part taxon-name-part-type="family">Rosaceae</tp:taxon-name-part></tp:taxon-name> (<xref ref-type="bibr" rid="B30">Miller and Hammond 2000</xref>) and might be a specialist on it in parts of its range (including the Pacific Northwest). It has also been reported as feeding on Prunus (<tp:taxon-name><tp:taxon-name-part taxon-name-part-type="family">Rosaceae</tp:taxon-name-part></tp:taxon-name>), which is the likely foodplant where the moth is found outside of the range of <italic><tp:taxon-name><tp:taxon-name-part taxon-name-part-type="genus">Oemleria</tp:taxon-name-part></tp:taxon-name></italic>, such as in interior British Columbia, south-central Oregon, and far-eastern California..</p><p>As described above, <italic><tp:taxon-name><tp:taxon-name-part taxon-name-part-type="genus">Paraseptis</tp:taxon-name-part> <tp:taxon-name-part taxon-name-part-type="species">adnixa</tp:taxon-name-part></tp:taxon-name></italic> has three distinct populations based on superficial appearance and <abbrev xmlns:xlink="http://www.w3.org/1999/xlink" xlink:title="cytochrome c oxidase subunit 1" xlink:type="simple">CO1</abbrev> barcodes. Although there is little evidence to suggest more than a single species, we considered using subspecies to distinguish these forms. The Pacific Northwest populations are continuous to the border with California (<xref ref-type="bibr" rid="B10">Crabo et al. 2012</xref>) suggesting that a cline to the California form may exist in northern California. Until this is refuted it is best to consider these forms the ends of a north-south cline. By contrast, the eastern California populations near the border with Nevada are probably isolated. If distinguishing them with a subspecies epithet is desired the type locality of <italic><tp:taxon-name><tp:taxon-name-part taxon-name-part-type="genus">Hadena</tp:taxon-name-part> <tp:taxon-name-part taxon-name-part-type="species">adnixa</tp:taxon-name-part></tp:taxon-name></italic> Grote should be restricted since the stated type locality, Nevada, could refer to Nevada or an unspecified site in eastern California (Lafontaine JD pers. comm. 2015).</p><!--PageBreak--><!--PageBreak--></tp:treatment-sec><tp:treatment-sec><!--Section generated to contain objects referenced in tp:taxon-treatment.--><fig id="F5" position="float" orientation="portrait"><label>Figures 43–58.</label><caption><p><italic><tp:taxon-name><tp:taxon-name-part taxon-name-part-type="genus">Aseptis</tp:taxon-name-part></tp:taxon-name></italic> adults. <bold>43</bold> <italic><tp:taxon-name><tp:taxon-name-part taxon-name-part-type="genus">Aseptis</tp:taxon-name-part> <tp:taxon-name-part taxon-name-part-type="species">fumosa</tp:taxon-name-part></tp:taxon-name></italic>, male (San Diego Co., CA) <bold>44</bold> <italic><tp:taxon-name><tp:taxon-name-part taxon-name-part-type="genus">Aseptis</tp:taxon-name-part> <tp:taxon-name-part taxon-name-part-type="species">fumosa</tp:taxon-name-part></tp:taxon-name></italic>, female (San Diego Co., CA) <bold>45</bold> <italic><tp:taxon-name><tp:taxon-name-part taxon-name-part-type="genus">Aseptis</tp:taxon-name-part> <tp:taxon-name-part taxon-name-part-type="species">perfumosa</tp:taxon-name-part></tp:taxon-name></italic>, female (San Diego Co., CA) <bold>46</bold> <italic><tp:taxon-name><tp:taxon-name-part taxon-name-part-type="genus">Aseptis</tp:taxon-name-part> <tp:taxon-name-part taxon-name-part-type="species">perfumosa</tp:taxon-name-part></tp:taxon-name></italic>, male (San Diego Co., CA) <bold>47</bold> <italic><tp:taxon-name><tp:taxon-name-part taxon-name-part-type="genus">Aseptis</tp:taxon-name-part> <tp:taxon-name-part taxon-name-part-type="species">characta</tp:taxon-name-part></tp:taxon-name></italic>, male (San Diego Co., CA) <bold>48</bold> <italic><tp:taxon-name><tp:taxon-name-part taxon-name-part-type="genus">Aseptis</tp:taxon-name-part> <tp:taxon-name-part taxon-name-part-type="species">characta</tp:taxon-name-part></tp:taxon-name></italic>, male (Summit Co., CO) <bold>49</bold> <italic><tp:taxon-name><tp:taxon-name-part taxon-name-part-type="genus">Aseptis</tp:taxon-name-part> <tp:taxon-name-part taxon-name-part-type="species">characta</tp:taxon-name-part></tp:taxon-name></italic>, male (Yakima Co., WA) <bold>50</bold> <italic><tp:taxon-name><tp:taxon-name-part taxon-name-part-type="genus">Aseptis</tp:taxon-name-part> <tp:taxon-name-part taxon-name-part-type="species">characta</tp:taxon-name-part></tp:taxon-name></italic>, male (Lost River, AB) <bold>51</bold> <italic><tp:taxon-name><tp:taxon-name-part taxon-name-part-type="genus">Aseptis</tp:taxon-name-part> <tp:taxon-name-part taxon-name-part-type="species">characta</tp:taxon-name-part></tp:taxon-name></italic>, male (Seton Lake, BC) <bold>52</bold> <italic><tp:taxon-name><tp:taxon-name-part taxon-name-part-type="genus">Aseptis</tp:taxon-name-part> <tp:taxon-name-part taxon-name-part-type="species">characta</tp:taxon-name-part></tp:taxon-name></italic>, male (Prineville, OR) <bold>53</bold> <italic><tp:taxon-name><tp:taxon-name-part taxon-name-part-type="genus">Paraseptis</tp:taxon-name-part> <tp:taxon-name-part taxon-name-part-type="species">adnixa</tp:taxon-name-part></tp:taxon-name></italic>, male (San Diego Co., CA) <bold>54</bold> <italic><tp:taxon-name><tp:taxon-name-part taxon-name-part-type="genus">Paraseptis</tp:taxon-name-part> <tp:taxon-name-part taxon-name-part-type="species">adnixa</tp:taxon-name-part></tp:taxon-name></italic>, male (San Diego Co., CA) <bold>55</bold> <italic><tp:taxon-name><tp:taxon-name-part taxon-name-part-type="genus">Paraseptis</tp:taxon-name-part> <tp:taxon-name-part taxon-name-part-type="species">adnixa</tp:taxon-name-part></tp:taxon-name></italic>, female (Inyo Co., CA) <bold>56</bold> <italic><tp:taxon-name><tp:taxon-name-part taxon-name-part-type="genus">Paraseptis</tp:taxon-name-part> <tp:taxon-name-part taxon-name-part-type="species">adnixa</tp:taxon-name-part></tp:taxon-name></italic>, male (Langley, BC) <bold>57</bold> <italic><tp:taxon-name><tp:taxon-name-part taxon-name-part-type="genus">Viridiseptis</tp:taxon-name-part> <tp:taxon-name-part taxon-name-part-type="species">marina</tp:taxon-name-part></tp:taxon-name></italic>, male (San Diego Co., CA) <bold>58</bold> <italic><tp:taxon-name><tp:taxon-name-part taxon-name-part-type="genus">Viridiseptis</tp:taxon-name-part> <tp:taxon-name-part taxon-name-part-type="species">marina</tp:taxon-name-part></tp:taxon-name></italic>, male (San Diego Co., CA).</p></caption><graphic xmlns:xlink="http://www.w3.org/1999/xlink" xlink:href="zookeys-527-057-g005.jpg" position="float" orientation="portrait" xlink:type="simple" id="oo_60395.jpg"/></fig><fig id="F7" position="float" orientation="portrait"><label>Figures 66–75.</label><caption><p><italic><tp:taxon-name><tp:taxon-name-part taxon-name-part-type="genus">Aseptis</tp:taxon-name-part></tp:taxon-name></italic>, <italic><tp:taxon-name><tp:taxon-name-part taxon-name-part-type="genus">Paraseptis</tp:taxon-name-part></tp:taxon-name></italic>, and <italic><tp:taxon-name><tp:taxon-name-part taxon-name-part-type="genus">Viridiseptis</tp:taxon-name-part></tp:taxon-name></italic> male genitalia. <bold>66</bold> <italic><tp:taxon-name><tp:taxon-name-part taxon-name-part-type="genus">Aseptis</tp:taxon-name-part> <tp:taxon-name-part taxon-name-part-type="species">binotata</tp:taxon-name-part></tp:taxon-name></italic> <bold>67</bold> <italic><tp:taxon-name><tp:taxon-name-part taxon-name-part-type="genus">Aseptis</tp:taxon-name-part> <tp:taxon-name-part taxon-name-part-type="species">catalina</tp:taxon-name-part></tp:taxon-name></italic> <bold>68</bold> <italic><tp:taxon-name><tp:taxon-name-part taxon-name-part-type="genus">Aseptis</tp:taxon-name-part> <tp:taxon-name-part taxon-name-part-type="species">serrula</tp:taxon-name-part></tp:taxon-name></italic> <bold>69</bold> <italic><tp:taxon-name><tp:taxon-name-part taxon-name-part-type="genus">Aseptis</tp:taxon-name-part> <tp:taxon-name-part taxon-name-part-type="species">torreyana</tp:taxon-name-part></tp:taxon-name></italic> <bold>70</bold> <italic><tp:taxon-name><tp:taxon-name-part taxon-name-part-type="genus">Aseptis</tp:taxon-name-part> <tp:taxon-name-part taxon-name-part-type="species">susquesa</tp:taxon-name-part></tp:taxon-name></italic> <bold>71</bold> <italic><tp:taxon-name><tp:taxon-name-part taxon-name-part-type="genus">Aseptis</tp:taxon-name-part> <tp:taxon-name-part taxon-name-part-type="species">fumosa</tp:taxon-name-part></tp:taxon-name></italic> <bold>72</bold> <italic><tp:taxon-name><tp:taxon-name-part taxon-name-part-type="genus">Aseptis</tp:taxon-name-part> <tp:taxon-name-part taxon-name-part-type="species">perfumosa</tp:taxon-name-part></tp:taxon-name></italic> <bold>73</bold> <italic><tp:taxon-name><tp:taxon-name-part taxon-name-part-type="genus">Aseptis</tp:taxon-name-part> <tp:taxon-name-part taxon-name-part-type="species">characta</tp:taxon-name-part></tp:taxon-name></italic> <bold>74</bold> <italic><tp:taxon-name><tp:taxon-name-part taxon-name-part-type="genus">Paraseptis</tp:taxon-name-part> <tp:taxon-name-part taxon-name-part-type="species">adnixa</tp:taxon-name-part></tp:taxon-name></italic> <bold>75</bold> <italic><tp:taxon-name><tp:taxon-name-part taxon-name-part-type="genus">Viridiseptis</tp:taxon-name-part> <tp:taxon-name-part taxon-name-part-type="species">marina</tp:taxon-name-part></tp:taxon-name></italic>.</p></caption><graphic xmlns:xlink="http://www.w3.org/1999/xlink" xlink:href="zookeys-527-057-g007.jpg" position="float" orientation="portrait" xlink:type="simple" id="oo_60397.jpg"/></fig><fig id="F8" position="float" orientation="portrait"><label>Figures 76–91.</label><caption><p><italic><tp:taxon-name><tp:taxon-name-part taxon-name-part-type="genus">Aseptis</tp:taxon-name-part></tp:taxon-name></italic>, <italic><tp:taxon-name><tp:taxon-name-part taxon-name-part-type="genus">Paraseptis</tp:taxon-name-part></tp:taxon-name></italic>, and <italic><tp:taxon-name><tp:taxon-name-part taxon-name-part-type="genus">Viridiseptis</tp:taxon-name-part></tp:taxon-name></italic> female genitalia. <bold>76</bold> <italic><tp:taxon-name><tp:taxon-name-part taxon-name-part-type="genus">Aseptis</tp:taxon-name-part> <tp:taxon-name-part taxon-name-part-type="species">fumeola</tp:taxon-name-part></tp:taxon-name></italic> <bold>77</bold> <italic><tp:taxon-name><tp:taxon-name-part taxon-name-part-type="genus">Aseptis</tp:taxon-name-part> <tp:taxon-name-part taxon-name-part-type="species">ethnica</tp:taxon-name-part></tp:taxon-name></italic> <bold>78</bold> <italic><tp:taxon-name><tp:taxon-name-part taxon-name-part-type="genus">Aseptis</tp:taxon-name-part> <tp:taxon-name-part taxon-name-part-type="species">murina</tp:taxon-name-part></tp:taxon-name></italic> <bold>79</bold> <italic><tp:taxon-name><tp:taxon-name-part taxon-name-part-type="genus">Aseptis</tp:taxon-name-part> <tp:taxon-name-part taxon-name-part-type="species">ferruginea</tp:taxon-name-part></tp:taxon-name></italic> <bold>80</bold> <italic><tp:taxon-name><tp:taxon-name-part taxon-name-part-type="genus">Aseptis</tp:taxon-name-part> <tp:taxon-name-part taxon-name-part-type="species">fanatica</tp:taxon-name-part></tp:taxon-name></italic> <bold>81</bold> <italic><tp:taxon-name><tp:taxon-name-part taxon-name-part-type="genus">Aseptis</tp:taxon-name-part> <tp:taxon-name-part taxon-name-part-type="species">lichena</tp:taxon-name-part></tp:taxon-name></italic> <bold>82</bold> <italic><tp:taxon-name><tp:taxon-name-part taxon-name-part-type="genus">Aseptis</tp:taxon-name-part> <tp:taxon-name-part taxon-name-part-type="species">pseudolichena</tp:taxon-name-part></tp:taxon-name></italic> <bold>83</bold> <italic><tp:taxon-name><tp:taxon-name-part taxon-name-part-type="genus">Aseptis</tp:taxon-name-part> <tp:taxon-name-part taxon-name-part-type="species">binotata</tp:taxon-name-part></tp:taxon-name></italic> <bold>84</bold> <italic><tp:taxon-name><tp:taxon-name-part taxon-name-part-type="genus">Aseptis</tp:taxon-name-part> <tp:taxon-name-part taxon-name-part-type="species">catalina</tp:taxon-name-part></tp:taxon-name></italic> <bold>85</bold> <italic><tp:taxon-name><tp:taxon-name-part taxon-name-part-type="genus">Aseptis</tp:taxon-name-part> <tp:taxon-name-part taxon-name-part-type="species">serrula</tp:taxon-name-part></tp:taxon-name></italic> <bold>86</bold> <italic><tp:taxon-name><tp:taxon-name-part taxon-name-part-type="genus">Aseptis</tp:taxon-name-part> <tp:taxon-name-part taxon-name-part-type="species">susquesa</tp:taxon-name-part></tp:taxon-name></italic> <bold>87</bold> <italic><tp:taxon-name><tp:taxon-name-part taxon-name-part-type="genus">Aseptis</tp:taxon-name-part> <tp:taxon-name-part taxon-name-part-type="species">fumosa</tp:taxon-name-part></tp:taxon-name></italic> <bold>88</bold> <italic><tp:taxon-name><tp:taxon-name-part taxon-name-part-type="genus">Aseptis</tp:taxon-name-part> <tp:taxon-name-part taxon-name-part-type="species">perfumosa</tp:taxon-name-part></tp:taxon-name></italic> <bold>89</bold> <italic><tp:taxon-name><tp:taxon-name-part taxon-name-part-type="genus">Aseptis</tp:taxon-name-part> <tp:taxon-name-part taxon-name-part-type="species">characta</tp:taxon-name-part></tp:taxon-name></italic> <bold>90</bold> <italic><tp:taxon-name><tp:taxon-name-part taxon-name-part-type="genus">Paraseptis</tp:taxon-name-part> <tp:taxon-name-part taxon-name-part-type="species">adnixa</tp:taxon-name-part></tp:taxon-name></italic> <bold>91</bold> <italic><tp:taxon-name><tp:taxon-name-part taxon-name-part-type="genus">Viridiseptis</tp:taxon-name-part> <tp:taxon-name-part taxon-name-part-type="species">marina</tp:taxon-name-part></tp:taxon-name></italic>.</p></caption><graphic xmlns:xlink="http://www.w3.org/1999/xlink" xlink:href="zookeys-527-057-g008.jpg" position="float" orientation="portrait" xlink:type="simple" id="oo_60398.jpg"/></fig><table-wrap id="T1" position="float" orientation="portrait"><label>Table 1.</label><table id="TID0ENQCI" rules="all"><tbody><tr><th rowspan="1" colspan="1">Species</th><th rowspan="1" colspan="1">Haplotype</th><th rowspan="1" colspan="1">Voucher #</th><th rowspan="1" colspan="1">Seq. length</th><th rowspan="1" colspan="1">Country</th><th rowspan="1" colspan="1">State/Prov.</th><th rowspan="1" colspan="1">Exact Site</th><th rowspan="1" colspan="1">Lat</th><th rowspan="1" colspan="1">Lon</th><th rowspan="1" colspan="1">Collectors</th><th rowspan="1" colspan="1">Deposition</th></tr><tr><td rowspan="1" colspan="1"><italic><tp:taxon-name><tp:taxon-name-part taxon-name-part-type="genus">Aseptis</tp:taxon-name-part> <tp:taxon-name-part taxon-name-part-type="species">binotata</tp:taxon-name-part></tp:taxon-name></italic></td><td rowspan="1" colspan="1">ABI1</td><td rowspan="1" colspan="1">CNCNoctuoidea12188</td><td rowspan="1" colspan="1">658[0n]</td><td rowspan="1" colspan="1">USA</td><td rowspan="1" colspan="1">CA</td><td rowspan="1" colspan="1">Pine Mountain, Ventura Co.</td><td rowspan="1" colspan="1"/><td rowspan="1" colspan="1"/><td rowspan="1" colspan="1">T. Dimmock</td><td rowspan="1" colspan="1"><named-content xmlns:xlink="http://www.w3.org/1999/xlink" content-type="dwc:institutional_code" xlink:type="simple">CNC</named-content></td></tr><tr><td rowspan="1" colspan="1"><italic><tp:taxon-name><tp:taxon-name-part taxon-name-part-type="genus">Aseptis</tp:taxon-name-part> <tp:taxon-name-part taxon-name-part-type="species">binotata</tp:taxon-name-part></tp:taxon-name></italic></td><td rowspan="1" colspan="1">ABI2</td><td rowspan="1" colspan="1">CNCNoctuoidea12190</td><td rowspan="1" colspan="1">658[0n]</td><td rowspan="1" colspan="1">USA</td><td rowspan="1" colspan="1">CA</td><td rowspan="1" colspan="1">Laguna Mountains, San Diego Co.</td><td rowspan="1" colspan="1"/><td rowspan="1" colspan="1"/><td rowspan="1" colspan="1">T. Mustelin</td><td rowspan="1" colspan="1"><named-content xmlns:xlink="http://www.w3.org/1999/xlink" content-type="dwc:institutional_code" xlink:type="simple">CNC</named-content></td></tr><tr><td rowspan="1" colspan="1"><italic><tp:taxon-name><tp:taxon-name-part taxon-name-part-type="genus">Aseptis</tp:taxon-name-part> <tp:taxon-name-part taxon-name-part-type="species">binotata</tp:taxon-name-part></tp:taxon-name></italic> (<italic><tp:taxon-name><tp:taxon-name-part taxon-name-part-type="species">bultata</tp:taxon-name-part></tp:taxon-name></italic>)</td><td rowspan="1" colspan="1">ABI3</td><td rowspan="1" colspan="1">CNCNoctuoidea12200</td><td rowspan="1" colspan="1">658[0n]</td><td rowspan="1" colspan="1">USA</td><td rowspan="1" colspan="1">UT</td><td rowspan="1" colspan="1">Capital Reef, Garfield Co.</td><td rowspan="1" colspan="1"/><td rowspan="1" colspan="1"/><td rowspan="1" colspan="1">P. Opler</td><td rowspan="1" colspan="1"><named-content xmlns:xlink="http://www.w3.org/1999/xlink" content-type="dwc:institutional_code" xlink:type="simple">CNC</named-content></td></tr><tr><td rowspan="1" colspan="1"><italic><tp:taxon-name><tp:taxon-name-part taxon-name-part-type="genus">Aseptis</tp:taxon-name-part> <tp:taxon-name-part taxon-name-part-type="species">binotata</tp:taxon-name-part></tp:taxon-name></italic> (<italic><tp:taxon-name><tp:taxon-name-part taxon-name-part-type="species">dilara</tp:taxon-name-part></tp:taxon-name></italic>)</td><td rowspan="1" colspan="1">ABI4</td><td rowspan="1" colspan="1">TMustelin#319</td><td rowspan="1" colspan="1">609[0n]</td><td rowspan="1" colspan="1">USA</td><td rowspan="1" colspan="1">CO</td><td rowspan="1" colspan="1">John Brown Canyon, Mesa Co</td><td rowspan="1" colspan="1"/><td rowspan="1" colspan="1"/><td rowspan="1" colspan="1">J.S. Nordin</td><td rowspan="1" colspan="1"><abbrev xmlns:xlink="http://www.w3.org/1999/xlink" content-type="institution" xlink:title="Tomas Mustelin Collection, Potomac, Maryland, USA" xlink:type="simple">TMC</abbrev></td></tr><tr><td rowspan="1" colspan="1"><italic><tp:taxon-name><tp:taxon-name-part taxon-name-part-type="genus">Aseptis</tp:taxon-name-part> <tp:taxon-name-part taxon-name-part-type="species">binotata</tp:taxon-name-part></tp:taxon-name></italic> (<italic><tp:taxon-name><tp:taxon-name-part taxon-name-part-type="species">genitrix</tp:taxon-name-part></tp:taxon-name></italic>)</td><td rowspan="1" colspan="1">ABI5</td><td rowspan="1" colspan="1">CNCNoctuoidea12164</td><td rowspan="1" colspan="1">658[0n]</td><td rowspan="1" colspan="1">USA</td><td rowspan="1" colspan="1">WY</td><td rowspan="1" colspan="1">Upper Blair P.G. north of Rd 705, Albany Co.</td><td rowspan="1" colspan="1"/><td rowspan="1" colspan="1"/><td rowspan="1" colspan="1">J.S. Nordin</td><td rowspan="1" colspan="1"><named-content xmlns:xlink="http://www.w3.org/1999/xlink" content-type="dwc:institutional_code" xlink:type="simple">CNC</named-content></td></tr><tr><td rowspan="1" colspan="1"><italic><tp:taxon-name><tp:taxon-name-part taxon-name-part-type="genus">Aseptis</tp:taxon-name-part> <tp:taxon-name-part taxon-name-part-type="species">binotata</tp:taxon-name-part></tp:taxon-name></italic> (<italic><tp:taxon-name><tp:taxon-name-part taxon-name-part-type="species">genitrix</tp:taxon-name-part></tp:taxon-name></italic>)</td><td rowspan="1" colspan="1">ABI6</td><td rowspan="1" colspan="1">CNCNoctuoidea12165</td><td rowspan="1" colspan="1">658[0n]</td><td rowspan="1" colspan="1">USA</td><td rowspan="1" colspan="1">NV</td><td rowspan="1" colspan="1">11 mi SW Wells</td><td rowspan="1" colspan="1"/><td rowspan="1" colspan="1"/><td rowspan="1" colspan="1">Lafontaine and Troubridge</td><td rowspan="1" colspan="1"><named-content xmlns:xlink="http://www.w3.org/1999/xlink" content-type="dwc:institutional_code" xlink:type="simple">CNC</named-content></td></tr><tr><td rowspan="1" colspan="1"><italic><tp:taxon-name><tp:taxon-name-part taxon-name-part-type="genus">Aseptis</tp:taxon-name-part> <tp:taxon-name-part taxon-name-part-type="species">binotata</tp:taxon-name-part></tp:taxon-name></italic> (<italic><tp:taxon-name><tp:taxon-name-part taxon-name-part-type="species">genitrix</tp:taxon-name-part></tp:taxon-name></italic>)</td><td rowspan="1" colspan="1">ABI7</td><td rowspan="1" colspan="1">TMustelin#317</td><td rowspan="1" colspan="1">658[0n]</td><td rowspan="1" colspan="1">USA</td><td rowspan="1" colspan="1">WY</td><td rowspan="1" colspan="1">Fox Creek, Albany Co</td><td rowspan="1" colspan="1"/><td rowspan="1" colspan="1"/><td rowspan="1" colspan="1">J.S. Nordin</td><td rowspan="1" colspan="1"><abbrev xmlns:xlink="http://www.w3.org/1999/xlink" content-type="institution" xlink:title="Tomas Mustelin Collection, Potomac, Maryland, USA" xlink:type="simple">TMC</abbrev></td></tr><tr><td rowspan="1" colspan="1"><italic><tp:taxon-name><tp:taxon-name-part taxon-name-part-type="genus">Aseptis</tp:taxon-name-part> <tp:taxon-name-part taxon-name-part-type="species">catalina</tp:taxon-name-part></tp:taxon-name></italic></td><td rowspan="1" colspan="1">ACA1</td><td rowspan="1" colspan="1">CNCNoctuoidea12193</td><td rowspan="1" colspan="1">658[0n]</td><td rowspan="1" colspan="1">USA</td><td rowspan="1" colspan="1">CA</td><td rowspan="1" colspan="1">Anza Borrego, San Diego Co.</td><td rowspan="1" colspan="1"/><td rowspan="1" colspan="1"/><td rowspan="1" colspan="1">T. Mustelin</td><td rowspan="1" colspan="1"><named-content xmlns:xlink="http://www.w3.org/1999/xlink" content-type="dwc:institutional_code" xlink:type="simple">CNC</named-content></td></tr><tr><td rowspan="1" colspan="1"><italic><tp:taxon-name><tp:taxon-name-part taxon-name-part-type="genus">Aseptis</tp:taxon-name-part> <tp:taxon-name-part taxon-name-part-type="species">catalina</tp:taxon-name-part></tp:taxon-name></italic></td><td rowspan="1" colspan="1">ACA2</td><td rowspan="1" colspan="1">CNCNoctuoidea12196</td><td rowspan="1" colspan="1">658[0n]</td><td rowspan="1" colspan="1">USA</td><td rowspan="1" colspan="1">CA</td><td rowspan="1" colspan="1">Anza Borrego, San Diego Co.</td><td rowspan="1" colspan="1"/><td rowspan="1" colspan="1"/><td rowspan="1" colspan="1">T. Mustelin</td><td rowspan="1" colspan="1"><named-content xmlns:xlink="http://www.w3.org/1999/xlink" content-type="dwc:institutional_code" xlink:type="simple">CNC</named-content></td></tr><tr><td rowspan="1" colspan="1"><italic><tp:taxon-name><tp:taxon-name-part taxon-name-part-type="genus">Aseptis</tp:taxon-name-part> <tp:taxon-name-part taxon-name-part-type="species">catalina</tp:taxon-name-part></tp:taxon-name></italic></td><td rowspan="1" colspan="1">ACA3</td><td rowspan="1" colspan="1">CNCNoctuoidea12197</td><td rowspan="1" colspan="1">658[0n]</td><td rowspan="1" colspan="1">USA</td><td rowspan="1" colspan="1">AZ</td><td rowspan="1" colspan="1">Hwy 88 12miNE Apache Jct, Maricopa Co.</td><td rowspan="1" colspan="1"/><td rowspan="1" colspan="1"/><td rowspan="1" colspan="1">J. Troubridge</td><td rowspan="1" colspan="1"><named-content xmlns:xlink="http://www.w3.org/1999/xlink" content-type="dwc:institutional_code" xlink:type="simple">CNC</named-content></td></tr><tr><td rowspan="1" colspan="1"><italic><tp:taxon-name><tp:taxon-name-part taxon-name-part-type="genus">Aseptis</tp:taxon-name-part> <tp:taxon-name-part taxon-name-part-type="species">characta</tp:taxon-name-part></tp:taxon-name></italic></td><td rowspan="1" colspan="1">ACH1</td><td rowspan="1" colspan="1">CNCNoctuoidea12207</td><td rowspan="1" colspan="1">658[0n]</td><td rowspan="1" colspan="1">USA</td><td rowspan="1" colspan="1">WA</td><td rowspan="1" colspan="1">Bridgeport</td><td rowspan="1" colspan="1"><named-content xmlns:xlink="http://www.w3.org/1999/xlink" content-type="dwc:verbatimLatitude" xlink:type="simple">48</named-content></td><td rowspan="1" colspan="1"><named-content xmlns:xlink="http://www.w3.org/1999/xlink" content-type="dwc:verbatimLongitude" xlink:type="simple">-119,617</named-content></td><td rowspan="1" colspan="1">J. Troubridge</td><td rowspan="1" colspan="1"><named-content xmlns:xlink="http://www.w3.org/1999/xlink" content-type="dwc:institutional_code" xlink:type="simple">CNC</named-content></td></tr><tr><td rowspan="1" colspan="1"><italic><tp:taxon-name><tp:taxon-name-part taxon-name-part-type="genus">Aseptis</tp:taxon-name-part> <tp:taxon-name-part taxon-name-part-type="species">characta</tp:taxon-name-part></tp:taxon-name></italic></td><td rowspan="1" colspan="1">ACH2</td><td rowspan="1" colspan="1">CNCNoctuoidea12209</td><td rowspan="1" colspan="1">658[0n]</td><td rowspan="1" colspan="1">Canada</td><td rowspan="1" colspan="1">BC</td><td rowspan="1" colspan="1">Mount Kobau</td><td rowspan="1" colspan="1"><named-content xmlns:xlink="http://www.w3.org/1999/xlink" content-type="dwc:verbatimLatitude" xlink:type="simple">49,1</named-content></td><td rowspan="1" colspan="1"><named-content xmlns:xlink="http://www.w3.org/1999/xlink" content-type="dwc:verbatimLongitude" xlink:type="simple">-119,65</named-content></td><td rowspan="1" colspan="1">J. Troubridge</td><td rowspan="1" colspan="1"><named-content xmlns:xlink="http://www.w3.org/1999/xlink" content-type="dwc:institutional_code" xlink:type="simple">CNC</named-content></td></tr><tr><td rowspan="1" colspan="1"><italic><tp:taxon-name><tp:taxon-name-part taxon-name-part-type="genus">Aseptis</tp:taxon-name-part> <tp:taxon-name-part taxon-name-part-type="species">characta</tp:taxon-name-part></tp:taxon-name></italic></td><td rowspan="1" colspan="1">ACH3</td><td rowspan="1" colspan="1">CNCNoctuoidea12212</td><td rowspan="1" colspan="1">658[0n]</td><td rowspan="1" colspan="1">USA</td><td rowspan="1" colspan="1">NV</td><td rowspan="1" colspan="1">Angel Lake</td><td rowspan="1" colspan="1"><named-content xmlns:xlink="http://www.w3.org/1999/xlink" content-type="dwc:verbatimLatitude" xlink:type="simple">41,01</named-content></td><td rowspan="1" colspan="1"><named-content xmlns:xlink="http://www.w3.org/1999/xlink" content-type="dwc:verbatimLongitude" xlink:type="simple">-115,04</named-content></td><td rowspan="1" colspan="1">Troubridge and Lafontaine</td><td rowspan="1" colspan="1"><named-content xmlns:xlink="http://www.w3.org/1999/xlink" content-type="dwc:institutional_code" xlink:type="simple">CNC</named-content></td></tr><tr><td rowspan="1" colspan="1"><italic><tp:taxon-name><tp:taxon-name-part taxon-name-part-type="genus">Aseptis</tp:taxon-name-part> <tp:taxon-name-part taxon-name-part-type="species">characta</tp:taxon-name-part></tp:taxon-name></italic></td><td rowspan="1" colspan="1">ACH4</td><td rowspan="1" colspan="1">CNCNoctuoidea13376</td><td rowspan="1" colspan="1">658[0n]</td><td rowspan="1" colspan="1">USA</td><td rowspan="1" colspan="1">CA</td><td rowspan="1" colspan="1">San Bernardino Mountains, San Bernardino Co.</td><td rowspan="1" colspan="1"><named-content xmlns:xlink="http://www.w3.org/1999/xlink" content-type="dwc:verbatimLatitude" xlink:type="simple">34,175</named-content></td><td rowspan="1" colspan="1"><named-content xmlns:xlink="http://www.w3.org/1999/xlink" content-type="dwc:verbatimLongitude" xlink:type="simple">-116,803</named-content></td><td rowspan="1" colspan="1">T&amp;S Mustelin</td><td rowspan="1" colspan="1"><named-content xmlns:xlink="http://www.w3.org/1999/xlink" content-type="dwc:institutional_code" xlink:type="simple">CNC</named-content></td></tr><tr><td rowspan="1" colspan="1"><italic><tp:taxon-name><tp:taxon-name-part taxon-name-part-type="genus">Aseptis</tp:taxon-name-part> <tp:taxon-name-part taxon-name-part-type="species">ethnica</tp:taxon-name-part></tp:taxon-name></italic></td><td rowspan="1" colspan="1">AET1</td><td rowspan="1" colspan="1">CNCNoctuoidea12175</td><td rowspan="1" colspan="1">658[0n]</td><td rowspan="1" colspan="1">USA</td><td rowspan="1" colspan="1">CA</td><td rowspan="1" colspan="1">Magalia, Butte Co.</td><td rowspan="1" colspan="1"/><td rowspan="1" colspan="1"/><td rowspan="1" colspan="1">L. Crabtree</td><td rowspan="1" colspan="1"><named-content xmlns:xlink="http://www.w3.org/1999/xlink" content-type="dwc:institutional_code" xlink:type="simple">CNC</named-content></td></tr><tr><td rowspan="1" colspan="1"><italic><tp:taxon-name><tp:taxon-name-part taxon-name-part-type="genus">Aseptis</tp:taxon-name-part> <tp:taxon-name-part taxon-name-part-type="species">ethnica</tp:taxon-name-part></tp:taxon-name></italic></td><td rowspan="1" colspan="1">AET2</td><td rowspan="1" colspan="1">TMustelin#193</td><td rowspan="1" colspan="1">592[0n]</td><td rowspan="1" colspan="1">USA</td><td rowspan="1" colspan="1">CA</td><td rowspan="1" colspan="1">2 mi south of Lake Henshaw, San Diego Co</td><td rowspan="1" colspan="1"/><td rowspan="1" colspan="1"/><td rowspan="1" colspan="1">T. Mustelin</td><td rowspan="1" colspan="1"><abbrev xmlns:xlink="http://www.w3.org/1999/xlink" content-type="institution" xlink:title="Tomas Mustelin Collection, Potomac, Maryland, USA" xlink:type="simple">TMC</abbrev></td></tr><tr><td rowspan="1" colspan="1"><italic><tp:taxon-name><tp:taxon-name-part taxon-name-part-type="genus">Aseptis</tp:taxon-name-part> <tp:taxon-name-part taxon-name-part-type="species">ethnica</tp:taxon-name-part></tp:taxon-name></italic></td><td rowspan="1" colspan="1">AET3</td><td rowspan="1" colspan="1">TMustelin#258</td><td rowspan="1" colspan="1">609[0n]</td><td rowspan="1" colspan="1">USA</td><td rowspan="1" colspan="1">OR</td><td rowspan="1" colspan="1">Illinois River, Josephine Co</td><td rowspan="1" colspan="1"><named-content xmlns:xlink="http://www.w3.org/1999/xlink" content-type="dwc:verbatimLatitude" xlink:type="simple">42,75</named-content></td><td rowspan="1" colspan="1"><named-content xmlns:xlink="http://www.w3.org/1999/xlink" content-type="dwc:verbatimLongitude" xlink:type="simple">-123,683</named-content></td><td rowspan="1" colspan="1">J. Troubridge</td><td rowspan="1" colspan="1"><abbrev xmlns:xlink="http://www.w3.org/1999/xlink" content-type="institution" xlink:title="Tomas Mustelin Collection, Potomac, Maryland, USA" xlink:type="simple">TMC</abbrev></td></tr><tr><td rowspan="1" colspan="1"><italic><tp:taxon-name><tp:taxon-name-part taxon-name-part-type="genus">Aseptis</tp:taxon-name-part> <tp:taxon-name-part taxon-name-part-type="species">fanatica</tp:taxon-name-part></tp:taxon-name></italic></td><td rowspan="1" colspan="1">AFA1</td><td rowspan="1" colspan="1">CNCNoctuoidea13155</td><td rowspan="1" colspan="1">658[0n]</td><td rowspan="1" colspan="1">USA</td><td rowspan="1" colspan="1">CA</td><td rowspan="1" colspan="1">Laguna Mountains, San Diego Co.</td><td rowspan="1" colspan="1"/><td rowspan="1" colspan="1"/><td rowspan="1" colspan="1">T.&amp;S. Mustelin</td><td rowspan="1" colspan="1"><named-content xmlns:xlink="http://www.w3.org/1999/xlink" content-type="dwc:institutional_code" xlink:type="simple">CNC</named-content></td></tr><tr><td rowspan="1" colspan="1"><italic><tp:taxon-name><tp:taxon-name-part taxon-name-part-type="genus">Aseptis</tp:taxon-name-part> <tp:taxon-name-part taxon-name-part-type="species">fanatica</tp:taxon-name-part></tp:taxon-name></italic></td><td rowspan="1" colspan="1">AFA2</td><td rowspan="1" colspan="1">CNCNoctuoidea13378</td><td rowspan="1" colspan="1">658[0n]</td><td rowspan="1" colspan="1">USA</td><td rowspan="1" colspan="1">CA</td><td rowspan="1" colspan="1">Laguna Mountains, San Diego Co.</td><td rowspan="1" colspan="1"/><td rowspan="1" colspan="1"/><td rowspan="1" colspan="1">T. Mustelin</td><td rowspan="1" colspan="1"><named-content xmlns:xlink="http://www.w3.org/1999/xlink" content-type="dwc:institutional_code" xlink:type="simple">CNC</named-content></td></tr><tr><td rowspan="1" colspan="1"><italic><tp:taxon-name><tp:taxon-name-part taxon-name-part-type="genus">Aseptis</tp:taxon-name-part> <tp:taxon-name-part taxon-name-part-type="species">ferruginea</tp:taxon-name-part></tp:taxon-name></italic></td><td rowspan="1" colspan="1">AFE</td><td rowspan="1" colspan="1">CNCNoctuoidea12170</td><td rowspan="1" colspan="1">658[0n]</td><td rowspan="1" colspan="1">USA</td><td rowspan="1" colspan="1">CA</td><td rowspan="1" colspan="1">2miNE of Julian, San Diego Co.</td><td rowspan="1" colspan="1"/><td rowspan="1" colspan="1"/><td rowspan="1" colspan="1">T. Mustelin</td><td rowspan="1" colspan="1"><named-content xmlns:xlink="http://www.w3.org/1999/xlink" content-type="dwc:institutional_code" xlink:type="simple">CNC</named-content></td></tr><tr><td rowspan="1" colspan="1"><italic><tp:taxon-name><tp:taxon-name-part taxon-name-part-type="genus">Aseptis</tp:taxon-name-part> <tp:taxon-name-part taxon-name-part-type="species">fumeola</tp:taxon-name-part></tp:taxon-name></italic></td><td rowspan="1" colspan="1">AFUE1</td><td rowspan="1" colspan="1">CNCNoctuoidea12176</td><td rowspan="1" colspan="1">658[0n]</td><td rowspan="1" colspan="1">USA</td><td rowspan="1" colspan="1">CA</td><td rowspan="1" colspan="1">Laguna Mountains, San Diego Co.</td><td rowspan="1" colspan="1"/><td rowspan="1" colspan="1"/><td rowspan="1" colspan="1">T. Mustelin</td><td rowspan="1" colspan="1"><named-content xmlns:xlink="http://www.w3.org/1999/xlink" content-type="dwc:institutional_code" xlink:type="simple">CNC</named-content></td></tr><tr><td rowspan="1" colspan="1"><italic><tp:taxon-name><tp:taxon-name-part taxon-name-part-type="genus">Aseptis</tp:taxon-name-part> <tp:taxon-name-part taxon-name-part-type="species">fumeola</tp:taxon-name-part></tp:taxon-name></italic></td><td rowspan="1" colspan="1">AFUE2</td><td rowspan="1" colspan="1">CNCNoctuoidea13380</td><td rowspan="1" colspan="1">658[0n]</td><td rowspan="1" colspan="1">USA</td><td rowspan="1" colspan="1">CA</td><td rowspan="1" colspan="1">Laguna Mountains, San Diego Co.</td><td rowspan="1" colspan="1"/><td rowspan="1" colspan="1"/><td rowspan="1" colspan="1">T. Mustelin</td><td rowspan="1" colspan="1"><named-content xmlns:xlink="http://www.w3.org/1999/xlink" content-type="dwc:institutional_code" xlink:type="simple">CNC</named-content></td></tr><tr><td rowspan="1" colspan="1"><italic><tp:taxon-name><tp:taxon-name-part taxon-name-part-type="genus">Aseptis</tp:taxon-name-part> <tp:taxon-name-part taxon-name-part-type="species">fumosa</tp:taxon-name-part></tp:taxon-name></italic></td><td rowspan="1" colspan="1">AFUM</td><td rowspan="1" colspan="1">CNCNoctuoidea12161</td><td rowspan="1" colspan="1">658[0n]</td><td rowspan="1" colspan="1">USA</td><td rowspan="1" colspan="1">CA</td><td rowspan="1" colspan="1">Pine Mountain, Ventura Co.</td><td rowspan="1" colspan="1"/><td rowspan="1" colspan="1"/><td rowspan="1" colspan="1">T. Dimock</td><td rowspan="1" colspan="1"><named-content xmlns:xlink="http://www.w3.org/1999/xlink" content-type="dwc:institutional_code" xlink:type="simple">CNC</named-content></td></tr><tr><td rowspan="1" colspan="1"><italic><tp:taxon-name><tp:taxon-name-part taxon-name-part-type="genus">Aseptis</tp:taxon-name-part> <tp:taxon-name-part taxon-name-part-type="species">lichena</tp:taxon-name-part></tp:taxon-name></italic></td><td rowspan="1" colspan="1">ALI</td><td rowspan="1" colspan="1">TMustelin#318</td><td rowspan="1" colspan="1">609[0n]</td><td rowspan="1" colspan="1">USA</td><td rowspan="1" colspan="1">CA</td><td rowspan="1" colspan="1">Twain Harte, [? County],</td><td rowspan="1" colspan="1"/><td rowspan="1" colspan="1"/><td rowspan="1" colspan="1">Lundgren</td><td rowspan="1" colspan="1"><abbrev xmlns:xlink="http://www.w3.org/1999/xlink" content-type="institution" xlink:title="Tomas Mustelin Collection, Potomac, Maryland, USA" xlink:type="simple">TMC</abbrev></td></tr><tr><td rowspan="1" colspan="1"><italic><tp:taxon-name><tp:taxon-name-part taxon-name-part-type="genus">Aseptis</tp:taxon-name-part> <tp:taxon-name-part taxon-name-part-type="species">murina</tp:taxon-name-part></tp:taxon-name></italic></td><td rowspan="1" colspan="1">MU</td><td rowspan="1" colspan="1">CNCNoctuoidea12173</td><td rowspan="1" colspan="1">612[0n]</td><td rowspan="1" colspan="1">USA</td><td rowspan="1" colspan="1">CA</td><td rowspan="1" colspan="1">Inaja Picnic Ground, San Diego Co.</td><td rowspan="1" colspan="1"/><td rowspan="1" colspan="1"/><td rowspan="1" colspan="1">T. Mustelin</td><td rowspan="1" colspan="1"><named-content xmlns:xlink="http://www.w3.org/1999/xlink" content-type="dwc:institutional_code" xlink:type="simple">CNC</named-content></td></tr><tr><td rowspan="1" colspan="1"><italic><tp:taxon-name><tp:taxon-name-part taxon-name-part-type="genus">Aseptis</tp:taxon-name-part> <tp:taxon-name-part taxon-name-part-type="species">perfumosa</tp:taxon-name-part></tp:taxon-name></italic></td><td rowspan="1" colspan="1">APE1</td><td rowspan="1" colspan="1">CNCNoctuoidea12127</td><td rowspan="1" colspan="1">658[0n]</td><td rowspan="1" colspan="1">USA</td><td rowspan="1" colspan="1">CA</td><td rowspan="1" colspan="1">Laguna Mountains, San Diego Co.</td><td rowspan="1" colspan="1"/><td rowspan="1" colspan="1"/><td rowspan="1" colspan="1">T. Mustelin</td><td rowspan="1" colspan="1"><named-content xmlns:xlink="http://www.w3.org/1999/xlink" content-type="dwc:institutional_code" xlink:type="simple">CNC</named-content></td></tr><tr><td rowspan="1" colspan="1"><italic><tp:taxon-name><tp:taxon-name-part taxon-name-part-type="genus">Aseptis</tp:taxon-name-part> <tp:taxon-name-part taxon-name-part-type="species">perfumosa</tp:taxon-name-part></tp:taxon-name></italic></td><td rowspan="1" colspan="1">APE2</td><td rowspan="1" colspan="1">CNCNoctuoidea12129</td><td rowspan="1" colspan="1">658[0n]</td><td rowspan="1" colspan="1">USA</td><td rowspan="1" colspan="1">CA</td><td rowspan="1" colspan="1">Peñasquitos Canyon, San Diego</td><td rowspan="1" colspan="1"/><td rowspan="1" colspan="1"/><td rowspan="1" colspan="1">T. Mustelin</td><td rowspan="1" colspan="1"><named-content xmlns:xlink="http://www.w3.org/1999/xlink" content-type="dwc:institutional_code" xlink:type="simple">CNC</named-content></td></tr><tr><td rowspan="1" colspan="1"><italic><tp:taxon-name><tp:taxon-name-part taxon-name-part-type="genus">Aseptis</tp:taxon-name-part> <tp:taxon-name-part taxon-name-part-type="species">perfumosa</tp:taxon-name-part></tp:taxon-name></italic></td><td rowspan="1" colspan="1">APE3</td><td rowspan="1" colspan="1">TMustelin#307</td><td rowspan="1" colspan="1">609[0n]</td><td rowspan="1" colspan="1">USA</td><td rowspan="1" colspan="1">CA</td><td rowspan="1" colspan="1">Upper Ojai Valley, Ventura Co</td><td rowspan="1" colspan="1"/><td rowspan="1" colspan="1"/><td rowspan="1" colspan="1">T.E. Dimock</td><td rowspan="1" colspan="1"><abbrev xmlns:xlink="http://www.w3.org/1999/xlink" content-type="institution" xlink:title="Tomas Mustelin Collection, Potomac, Maryland, USA" xlink:type="simple">TMC</abbrev></td></tr><tr><td rowspan="1" colspan="1"><italic><tp:taxon-name><tp:taxon-name-part taxon-name-part-type="genus">Aseptis</tp:taxon-name-part> <tp:taxon-name-part taxon-name-part-type="species">pseudolichena</tp:taxon-name-part></tp:taxon-name></italic></td><td rowspan="1" colspan="1">APS</td><td rowspan="1" colspan="1">CNCNoctuoidea12148</td><td rowspan="1" colspan="1">658[0n]</td><td rowspan="1" colspan="1">USA</td><td rowspan="1" colspan="1">CA</td><td rowspan="1" colspan="1">Laguna Mountains, San Diego Co.</td><td rowspan="1" colspan="1"/><td rowspan="1" colspan="1"/><td rowspan="1" colspan="1">T. Mustelin</td><td rowspan="1" colspan="1"><named-content xmlns:xlink="http://www.w3.org/1999/xlink" content-type="dwc:institutional_code" xlink:type="simple">CNC</named-content></td></tr><tr><td rowspan="1" colspan="1"><italic><tp:taxon-name><tp:taxon-name-part taxon-name-part-type="genus">Aseptis</tp:taxon-name-part> <tp:taxon-name-part taxon-name-part-type="species">serrula</tp:taxon-name-part></tp:taxon-name></italic></td><td rowspan="1" colspan="1">ASE</td><td rowspan="1" colspan="1">TMustelin#316</td><td rowspan="1" colspan="1">572[0n]</td><td rowspan="1" colspan="1">USA</td><td rowspan="1" colspan="1">CA</td><td rowspan="1" colspan="1">In-Ko-Pah Gorge, Imperial Co</td><td rowspan="1" colspan="1"/><td rowspan="1" colspan="1"/><td rowspan="1" colspan="1">T. Mustelin and N. Bloomfield</td><td rowspan="1" colspan="1"><abbrev xmlns:xlink="http://www.w3.org/1999/xlink" content-type="institution" xlink:title="Tomas Mustelin Collection, Potomac, Maryland, USA" xlink:type="simple">TMC</abbrev></td></tr><tr><td rowspan="1" colspan="1"><italic><tp:taxon-name><tp:taxon-name-part taxon-name-part-type="genus">Aseptis</tp:taxon-name-part> <tp:taxon-name-part taxon-name-part-type="species">susquesa</tp:taxon-name-part></tp:taxon-name></italic></td><td rowspan="1" colspan="1">ASU1</td><td rowspan="1" colspan="1">TMustelin#22</td><td rowspan="1" colspan="1">603[0n]</td><td rowspan="1" colspan="1">USA</td><td rowspan="1" colspan="1">CA</td><td rowspan="1" colspan="1">San Diego</td><td rowspan="1" colspan="1"/><td rowspan="1" colspan="1"/><td rowspan="1" colspan="1"/><td rowspan="1" colspan="1"><abbrev xmlns:xlink="http://www.w3.org/1999/xlink" content-type="institution" xlink:title="Tomas Mustelin Collection, Potomac, Maryland, USA" xlink:type="simple">TMC</abbrev></td></tr><tr><td rowspan="1" colspan="1"><italic><tp:taxon-name><tp:taxon-name-part taxon-name-part-type="genus">Aseptis</tp:taxon-name-part> <tp:taxon-name-part taxon-name-part-type="species">susquesa</tp:taxon-name-part></tp:taxon-name></italic> (<italic><tp:taxon-name><tp:taxon-name-part taxon-name-part-type="species">monica</tp:taxon-name-part></tp:taxon-name></italic>)</td><td rowspan="1" colspan="1">ASU2</td><td rowspan="1" colspan="1">TMustelin#15</td><td rowspan="1" colspan="1">609[0n]</td><td rowspan="1" colspan="1">USA</td><td rowspan="1" colspan="1">CA</td><td rowspan="1" colspan="1">Scissors Crossing, San Diego Co.</td><td rowspan="1" colspan="1"/><td rowspan="1" colspan="1"/><td rowspan="1" colspan="1">T. Mustelin</td><td rowspan="1" colspan="1"><abbrev xmlns:xlink="http://www.w3.org/1999/xlink" content-type="institution" xlink:title="Tomas Mustelin Collection, Potomac, Maryland, USA" xlink:type="simple">TMC</abbrev></td></tr><tr><td rowspan="1" colspan="1"><italic><tp:taxon-name><tp:taxon-name-part taxon-name-part-type="genus">Aseptis</tp:taxon-name-part> <tp:taxon-name-part taxon-name-part-type="species">susquesa</tp:taxon-name-part></tp:taxon-name></italic> (<italic><tp:taxon-name><tp:taxon-name-part taxon-name-part-type="species">monica</tp:taxon-name-part></tp:taxon-name></italic>)</td><td rowspan="1" colspan="1">ASU3</td><td rowspan="1" colspan="1">TMustelin#321</td><td rowspan="1" colspan="1">609[0n]</td><td rowspan="1" colspan="1">USA</td><td rowspan="1" colspan="1">CA</td><td rowspan="1" colspan="1">Laguna Mountains, San Diego Co.</td><td rowspan="1" colspan="1"/><td rowspan="1" colspan="1"/><td rowspan="1" colspan="1">T. Mustelin</td><td rowspan="1" colspan="1"><abbrev xmlns:xlink="http://www.w3.org/1999/xlink" content-type="institution" xlink:title="Tomas Mustelin Collection, Potomac, Maryland, USA" xlink:type="simple">TMC</abbrev></td></tr><tr><td rowspan="1" colspan="1"><italic><tp:taxon-name><tp:taxon-name-part taxon-name-part-type="genus">Aseptis</tp:taxon-name-part> <tp:taxon-name-part taxon-name-part-type="species">torreyana</tp:taxon-name-part></tp:taxon-name></italic></td><td rowspan="1" colspan="1">ATO</td><td rowspan="1" colspan="1">TMustelin#284</td><td rowspan="1" colspan="1">609[0n]</td><td rowspan="1" colspan="1">USA</td><td rowspan="1" colspan="1">CA</td><td rowspan="1" colspan="1">Torrey Pines State Reserve, San Diego</td><td rowspan="1" colspan="1"/><td rowspan="1" colspan="1"/><td rowspan="1" colspan="1">N. Bloomfield</td><td rowspan="1" colspan="1"><abbrev xmlns:xlink="http://www.w3.org/1999/xlink" content-type="institution" xlink:title="Tomas Mustelin Collection, Potomac, Maryland, USA" xlink:type="simple">TMC</abbrev></td></tr><tr><td rowspan="1" colspan="1"><italic><tp:taxon-name><tp:taxon-name-part taxon-name-part-type="genus">Paraseptis</tp:taxon-name-part> <tp:taxon-name-part taxon-name-part-type="species">adnixa</tp:taxon-name-part></tp:taxon-name></italic></td><td rowspan="1" colspan="1">PAD1</td><td rowspan="1" colspan="1">CNCNoctuoidea12201</td><td rowspan="1" colspan="1">658[0n]</td><td rowspan="1" colspan="1">Canada</td><td rowspan="1" colspan="1">BC</td><td rowspan="1" colspan="1">Vancouver Island, Saanichton</td><td rowspan="1" colspan="1"/><td rowspan="1" colspan="1"/><td rowspan="1" colspan="1">J. Troubridge</td><td rowspan="1" colspan="1"><named-content xmlns:xlink="http://www.w3.org/1999/xlink" content-type="dwc:institutional_code" xlink:type="simple">CNC</named-content></td></tr><tr><td rowspan="1" colspan="1"><italic><tp:taxon-name><tp:taxon-name-part taxon-name-part-type="genus">Paraseptis</tp:taxon-name-part> <tp:taxon-name-part taxon-name-part-type="species">adnixa</tp:taxon-name-part></tp:taxon-name></italic></td><td rowspan="1" colspan="1">PAD2</td><td rowspan="1" colspan="1">CNCNoctuoidea12202</td><td rowspan="1" colspan="1">658[0n]</td><td rowspan="1" colspan="1">USA</td><td rowspan="1" colspan="1">CA</td><td rowspan="1" colspan="1">Lee Vining, Mono Co.</td><td rowspan="1" colspan="1"><named-content xmlns:xlink="http://www.w3.org/1999/xlink" content-type="dwc:verbatimLatitude" xlink:type="simple">37,941</named-content></td><td rowspan="1" colspan="1"><named-content xmlns:xlink="http://www.w3.org/1999/xlink" content-type="dwc:verbatimLongitude" xlink:type="simple">-119,123</named-content></td><td rowspan="1" colspan="1">J. Troubridge, L. Crabo</td><td rowspan="1" colspan="1"><named-content xmlns:xlink="http://www.w3.org/1999/xlink" content-type="dwc:institutional_code" xlink:type="simple">CNC</named-content></td></tr><tr><td rowspan="1" colspan="1"><italic><tp:taxon-name><tp:taxon-name-part taxon-name-part-type="genus">Paraseptis</tp:taxon-name-part> <tp:taxon-name-part taxon-name-part-type="species">adnixa</tp:taxon-name-part></tp:taxon-name></italic></td><td rowspan="1" colspan="1">PAD3</td><td rowspan="1" colspan="1">CNCNoctuoidea12206</td><td rowspan="1" colspan="1">658[0n]</td><td rowspan="1" colspan="1">Canada</td><td rowspan="1" colspan="1">BC</td><td rowspan="1" colspan="1">Kirby Flats</td><td rowspan="1" colspan="1"/><td rowspan="1" colspan="1"/><td rowspan="1" colspan="1">J. Troubridge</td><td rowspan="1" colspan="1"><named-content xmlns:xlink="http://www.w3.org/1999/xlink" content-type="dwc:institutional_code" xlink:type="simple">CNC</named-content></td></tr><tr><td rowspan="1" colspan="1"><italic><tp:taxon-name><tp:taxon-name-part taxon-name-part-type="genus">Paraseptis</tp:taxon-name-part> <tp:taxon-name-part taxon-name-part-type="species">adnixa</tp:taxon-name-part></tp:taxon-name></italic> (<italic><tp:taxon-name><tp:taxon-name-part taxon-name-part-type="species">pausis</tp:taxon-name-part></tp:taxon-name></italic>)</td><td rowspan="1" colspan="1">PAD4</td><td rowspan="1" colspan="1">CNCNoctuoidea12203</td><td rowspan="1" colspan="1">658[0n]</td><td rowspan="1" colspan="1">USA</td><td rowspan="1" colspan="1">CA</td><td rowspan="1" colspan="1">Laguna Mts, San Diego Co.</td><td rowspan="1" colspan="1"/><td rowspan="1" colspan="1"/><td rowspan="1" colspan="1">T. Mustelin</td><td rowspan="1" colspan="1"><named-content xmlns:xlink="http://www.w3.org/1999/xlink" content-type="dwc:institutional_code" xlink:type="simple">CNC</named-content></td></tr><tr><td rowspan="1" colspan="1"><italic><tp:taxon-name><tp:taxon-name-part taxon-name-part-type="genus">Paraseptis</tp:taxon-name-part> <tp:taxon-name-part taxon-name-part-type="species">adnixa</tp:taxon-name-part></tp:taxon-name></italic> (<italic><tp:taxon-name><tp:taxon-name-part taxon-name-part-type="species">pausis</tp:taxon-name-part></tp:taxon-name></italic>)</td><td rowspan="1" colspan="1">PAD5</td><td rowspan="1" colspan="1">CNCNoctuoidea12204</td><td rowspan="1" colspan="1">658[0n]</td><td rowspan="1" colspan="1">USA</td><td rowspan="1" colspan="1">CA</td><td rowspan="1" colspan="1">Alamo Mountain, Ventura Co.</td><td rowspan="1" colspan="1"/><td rowspan="1" colspan="1"/><td rowspan="1" colspan="1">T. Dimmock</td><td rowspan="1" colspan="1"><named-content xmlns:xlink="http://www.w3.org/1999/xlink" content-type="dwc:institutional_code" xlink:type="simple">CNC</named-content></td></tr><tr><td rowspan="1" colspan="1"><italic><tp:taxon-name><tp:taxon-name-part taxon-name-part-type="genus">Paraseptis</tp:taxon-name-part> <tp:taxon-name-part taxon-name-part-type="species">adnixa</tp:taxon-name-part></tp:taxon-name></italic> (<italic><tp:taxon-name><tp:taxon-name-part taxon-name-part-type="species">pausis</tp:taxon-name-part></tp:taxon-name></italic>)</td><td rowspan="1" colspan="1">PAD6</td><td rowspan="1" colspan="1">LEP038031</td><td rowspan="1" colspan="1">658[0n]</td><td rowspan="1" colspan="1">USA</td><td rowspan="1" colspan="1">CA</td><td rowspan="1" colspan="1">2 mi. E. Bassetts, Hy 49, Sierra Co.</td><td rowspan="1" colspan="1"/><td rowspan="1" colspan="1"/><td rowspan="1" colspan="1">P. A. &amp; E. Opler</td><td rowspan="1" colspan="1"><named-content xmlns:xlink="http://www.w3.org/1999/xlink" content-type="dwc:institutional_code" xlink:type="simple">CNC</named-content></td></tr><tr><td rowspan="1" colspan="1"><italic><tp:taxon-name><tp:taxon-name-part taxon-name-part-type="genus">Viridiseptis</tp:taxon-name-part> <tp:taxon-name-part taxon-name-part-type="species">marina</tp:taxon-name-part></tp:taxon-name></italic></td><td rowspan="1" colspan="1">VMA</td><td rowspan="1" colspan="1">CNCNoctuoidea12235</td><td rowspan="1" colspan="1">658[0n]</td><td rowspan="1" colspan="1">USA</td><td rowspan="1" colspan="1">CA</td><td rowspan="1" colspan="1">McCain Valley, San Diego Co.</td><td rowspan="1" colspan="1"><named-content xmlns:xlink="http://www.w3.org/1999/xlink" content-type="dwc:verbatimLatitude" xlink:type="simple">32,703</named-content></td><td rowspan="1" colspan="1"><named-content xmlns:xlink="http://www.w3.org/1999/xlink" content-type="dwc:verbatimLongitude" xlink:type="simple">-116,265</named-content></td><td rowspan="1" colspan="1">T. Mustelin</td><td rowspan="1" colspan="1"><named-content xmlns:xlink="http://www.w3.org/1999/xlink" content-type="dwc:institutional_code" xlink:type="simple">CNC</named-content></td></tr></tbody></table></table-wrap></tp:treatment-sec><ref-list><ref id="B43"><mixed-citation xmlns:xlink="http://www.w3.org/1999/xlink" xlink:type="simple"><person-group><name name-style="western"><surname>Todd</surname><given-names>EL</given-names></name></person-group> (<year>1982</year>) <source>The Noctuid type material of John B. Smith (<tp:taxon-name><tp:taxon-name-part taxon-name-part-type="order">Lepidoptera</tp:taxon-name-part></tp:taxon-name>).</source> <publisher-name>United States Department of Agriculture</publisher-name>, <issue>Technical Bulletin Number 1645</issue>, <size units="page">228 pp</size>. </mixed-citation></ref><ref id="B30"><mixed-citation xmlns:xlink="http://www.w3.org/1999/xlink" xlink:type="simple"><person-group><name name-style="western"><surname>Miller</surname><given-names>JC</given-names></name><name name-style="western"><surname>Hammond</surname><given-names>PC</given-names></name></person-group> (<year>2000</year>) <source>Macromoths of northwest forests and woodlands. U.S.</source> <publisher-name>Department of Agriculture, Forest Service, Forest Health Technology Enterprise Team</publisher-name>, <publisher-loc>Morgantown, West Virginia</publisher-loc>, <issue>FHTET-98-18</issue>, <size units="page">133 pp</size>. </mixed-citation></ref><ref id="B10"><mixed-citation xmlns:xlink="http://www.w3.org/1999/xlink" xlink:type="simple"><person-group><name name-style="western"><surname>Crabo</surname><given-names>L</given-names></name><name name-style="western"><surname>Hammond</surname><given-names>P</given-names></name><name name-style="western"><surname>Peterson</surname><given-names>M</given-names></name><name name-style="western"><surname>Shepard</surname><given-names>J</given-names></name><name name-style="western"><surname>Zack</surname><given-names>R</given-names></name></person-group> (<year>2012</year>) <source>Pacific Northwest Moths</source>. <ext-link xlink:type="simple" ext-link-type="uri" xlink:href="http://pnwmoths.biol.wwu.edu">http://pnwmoths.biol.wwu.edu</ext-link> [<date-in-citation content-type="access-date">accessed 25 February, 2015</date-in-citation>] </mixed-citation></ref></ref-list></tp:taxon-treatment>
