# Supplementary material for: Revision of the genus Aseptis McDunnough (Lepidoptera, Noctuidae, Noctuinae, Xylenini) with a description of two new genera, Paraseptis and Viridiseptis
Source: Zookeys. 2015 Oct 15;(527):57–102. doi: 10.3897/zookeys.527.9575 (PMC4668888; doi:10.3897/zookeys.527.9575)
Supplement: XML Treatment for Viridiseptis marina [file zookeys.527.9575-treatment20.xml]

<!DOCTYPE tp:taxon-treatment
  PUBLIC "-//TaxonX//DTD Taxonomic Treatment Publishing DTD v0 20100105//EN" "tax-treatment-NSO.dtd">
<tp:taxon-treatment xmlns:tp="http://www.plazi.org/taxpub"><tp:treatment-meta><kwd-group><label>Taxon classification</label><kwd><named-content content-type="kingdom">Animalia</named-content></kwd><kwd><named-content content-type="order">Lepidoptera</named-content></kwd><kwd><named-content content-type="family">Noctuidae</named-content></kwd></kwd-group><mixed-citation publication-type="journal"><person-group><name><surname>Mustelin</surname><given-names>Tomas</given-names></name><name><surname>Crabo</surname><given-names>Lars G.</given-names></name></person-group><article-title>Revision of the genus <italic><tp:taxon-name><tp:taxon-name-part taxon-name-part-type="genus">Aseptis</tp:taxon-name-part></tp:taxon-name></italic> McDunnough (<tp:taxon-name><tp:taxon-name-part taxon-name-part-type="order">Lepidoptera</tp:taxon-name-part></tp:taxon-name>, <tp:taxon-name><tp:taxon-name-part taxon-name-part-type="family">Noctuidae</tp:taxon-name-part></tp:taxon-name>, <tp:taxon-name><tp:taxon-name-part taxon-name-part-type="subfamily">Noctuinae</tp:taxon-name-part></tp:taxon-name>, <tp:taxon-name><tp:taxon-name-part taxon-name-part-type="tribe">Xylenini</tp:taxon-name-part></tp:taxon-name>) with a description of two new genera, <italic><tp:taxon-name><tp:taxon-name-part taxon-name-part-type="genus">Paraseptis</tp:taxon-name-part></tp:taxon-name></italic> and <italic><tp:taxon-name><tp:taxon-name-part taxon-name-part-type="genus">Viridiseptis</tp:taxon-name-part></tp:taxon-name></italic></article-title><source>Zookeys</source><day>15</day><month>10</month><year>2015</year><volume>2015</volume><issue>527</issue><fpage>57</fpage><lpage>102</lpage><pub-id pub-id-type="doi">10.3897/zookeys.527.9575</pub-id></mixed-citation></tp:treatment-meta><tp:nomenclature><tp:taxon-name>
                            <tp:taxon-name-part taxon-name-part-type="genus">Viridiseptis</tp:taxon-name-part>
                            <tp:taxon-name-part taxon-name-part-type="species">marina</tp:taxon-name-part>
                        </tp:taxon-name><tp:taxon-authority>(Grote, 1874), comb n.</tp:taxon-authority><xref ref-type="fig" rid="F5">Figs 57</xref><xref ref-type="fig" rid="F5">, 58</xref><xref ref-type="fig" rid="F7">, 75</xref><xref ref-type="fig" rid="F8">, 91</xref><!--PageBreak--><tp:nomenclature-citation-list><tp:nomenclature-citation><tp:taxon-name><tp:taxon-name-part taxon-name-part-type="genus">Hadena</tp:taxon-name-part> <tp:taxon-name-part taxon-name-part-type="species">marina</tp:taxon-name-part></tp:taxon-name><comment> Grote, 1874a: 67.</comment></tp:nomenclature-citation></tp:nomenclature-citation-list></tp:nomenclature><tp:treatment-sec sec-type="type material"><title>Type material.</title><p><bold>Holotype</bold> female [<abbrev xmlns:xlink="http://www.w3.org/1999/xlink" content-type="institution" xlink:title="The Natural History Museum [British Museum of Natural History], London, UK" xlink:type="simple">BMNH</abbrev>, photograph examined]. Type locality: California.</p><!--PageBreak--></tp:treatment-sec><tp:treatment-sec sec-type="Diagnosis"><title>Diagnosis.</title><p>A medium-sized or slightly smaller than average stout species, wingspan 31.9±1.5 mm (n = 25; range 29.5–35 mm). The forewing is granular mossy green, occasionally yellowish green, with mottled dark-gray to black and light-green pattern that obscures all but the darkest parts of the lines and spots. The darkest areas are a small patch at the base of the trailing edge of the wing, the cell and fold in the medial area, a bar on the costa preceding the subterminal line, and terminal area opposite the reniform spot. The relatively small reniform spot and round orbicular spot are filled with peripheral whitish and central green scales. The basal, antemedial and postmedial lines are double, black filled with green, and the subterminal line is green; all are sinuous and appear incomplete. The fringe is checkered green and gray. The hindwing is light brown gray with a darker border.</p><p>This species can usually be identified by superficial appearance alone. If in doubt, the male genitalia described under the genus description are diagnostic.</p></tp:treatment-sec><tp:treatment-sec sec-type="Distribution and biology"><title>Distribution and biology.</title><p><italic><tp:taxon-name><tp:taxon-name-part taxon-name-part-type="genus">Viridiseptis</tp:taxon-name-part> <tp:taxon-name-part taxon-name-part-type="species">marina</tp:taxon-name-part></tp:taxon-name></italic> occurs throughout coastal California and in southwestern Oregon as far north as Douglas County. It is widely distributed in southern California, where it is often common. It is found in many habitats such as coastal chaparral, mountain forest, mountain-desert transition zone, and occasionally in the deserts from sea level to at least 2000 m. It flies from April to early July. The larva feeds on forbs and has been recorded on <italic><tp:taxon-name><tp:taxon-name-part taxon-name-part-type="genus">Nemophila</tp:taxon-name-part></tp:taxon-name></italic> spp. and <italic><tp:taxon-name><tp:taxon-name-part taxon-name-part-type="genus">Pholistoma</tp:taxon-name-part> <tp:taxon-name-part taxon-name-part-type="species">auritium</tp:taxon-name-part></tp:taxon-name></italic> (Lindl.) Lilja (<tp:taxon-name><tp:taxon-name-part taxon-name-part-type="family">Hydrophyllaceae</tp:taxon-name-part></tp:taxon-name>) and <italic><tp:taxon-name><tp:taxon-name-part taxon-name-part-type="genus">Lithophragma</tp:taxon-name-part></tp:taxon-name></italic> spp. (<tp:taxon-name><tp:taxon-name-part taxon-name-part-type="family">Saxifragaceae</tp:taxon-name-part></tp:taxon-name>) (<xref ref-type="bibr" rid="B34">Robinson et al. 2010</xref>).</p></tp:treatment-sec><tp:treatment-sec><!--Section generated to contain objects referenced in tp:taxon-treatment.--><fig id="F5" position="float" orientation="portrait"><label>Figures 43–58.</label><caption><p><italic><tp:taxon-name><tp:taxon-name-part taxon-name-part-type="genus">Aseptis</tp:taxon-name-part></tp:taxon-name></italic> adults. <bold>43</bold> <italic><tp:taxon-name><tp:taxon-name-part taxon-name-part-type="genus">Aseptis</tp:taxon-name-part> <tp:taxon-name-part taxon-name-part-type="species">fumosa</tp:taxon-name-part></tp:taxon-name></italic>, male (San Diego Co., CA) <bold>44</bold> <italic><tp:taxon-name><tp:taxon-name-part taxon-name-part-type="genus">Aseptis</tp:taxon-name-part> <tp:taxon-name-part taxon-name-part-type="species">fumosa</tp:taxon-name-part></tp:taxon-name></italic>, female (San Diego Co., CA) <bold>45</bold> <italic><tp:taxon-name><tp:taxon-name-part taxon-name-part-type="genus">Aseptis</tp:taxon-name-part> <tp:taxon-name-part taxon-name-part-type="species">perfumosa</tp:taxon-name-part></tp:taxon-name></italic>, female (San Diego Co., CA) <bold>46</bold> <italic><tp:taxon-name><tp:taxon-name-part taxon-name-part-type="genus">Aseptis</tp:taxon-name-part> <tp:taxon-name-part taxon-name-part-type="species">perfumosa</tp:taxon-name-part></tp:taxon-name></italic>, male (San Diego Co., CA) <bold>47</bold> <italic><tp:taxon-name><tp:taxon-name-part taxon-name-part-type="genus">Aseptis</tp:taxon-name-part> <tp:taxon-name-part taxon-name-part-type="species">characta</tp:taxon-name-part></tp:taxon-name></italic>, male (San Diego Co., CA) <bold>48</bold> <italic><tp:taxon-name><tp:taxon-name-part taxon-name-part-type="genus">Aseptis</tp:taxon-name-part> <tp:taxon-name-part taxon-name-part-type="species">characta</tp:taxon-name-part></tp:taxon-name></italic>, male (Summit Co., CO) <bold>49</bold> <italic><tp:taxon-name><tp:taxon-name-part taxon-name-part-type="genus">Aseptis</tp:taxon-name-part> <tp:taxon-name-part taxon-name-part-type="species">characta</tp:taxon-name-part></tp:taxon-name></italic>, male (Yakima Co., WA) <bold>50</bold> <italic><tp:taxon-name><tp:taxon-name-part taxon-name-part-type="genus">Aseptis</tp:taxon-name-part> <tp:taxon-name-part taxon-name-part-type="species">characta</tp:taxon-name-part></tp:taxon-name></italic>, male (Lost River, AB) <bold>51</bold> <italic><tp:taxon-name><tp:taxon-name-part taxon-name-part-type="genus">Aseptis</tp:taxon-name-part> <tp:taxon-name-part taxon-name-part-type="species">characta</tp:taxon-name-part></tp:taxon-name></italic>, male (Seton Lake, BC) <bold>52</bold> <italic><tp:taxon-name><tp:taxon-name-part taxon-name-part-type="genus">Aseptis</tp:taxon-name-part> <tp:taxon-name-part taxon-name-part-type="species">characta</tp:taxon-name-part></tp:taxon-name></italic>, male (Prineville, OR) <bold>53</bold> <italic><tp:taxon-name><tp:taxon-name-part taxon-name-part-type="genus">Paraseptis</tp:taxon-name-part> <tp:taxon-name-part taxon-name-part-type="species">adnixa</tp:taxon-name-part></tp:taxon-name></italic>, male (San Diego Co., CA) <bold>54</bold> <italic><tp:taxon-name><tp:taxon-name-part taxon-name-part-type="genus">Paraseptis</tp:taxon-name-part> <tp:taxon-name-part taxon-name-part-type="species">adnixa</tp:taxon-name-part></tp:taxon-name></italic>, male (San Diego Co., CA) <bold>55</bold> <italic><tp:taxon-name><tp:taxon-name-part taxon-name-part-type="genus">Paraseptis</tp:taxon-name-part> <tp:taxon-name-part taxon-name-part-type="species">adnixa</tp:taxon-name-part></tp:taxon-name></italic>, female (Inyo Co., CA) <bold>56</bold> <italic><tp:taxon-name><tp:taxon-name-part taxon-name-part-type="genus">Paraseptis</tp:taxon-name-part> <tp:taxon-name-part taxon-name-part-type="species">adnixa</tp:taxon-name-part></tp:taxon-name></italic>, male (Langley, BC) <bold>57</bold> <italic><tp:taxon-name><tp:taxon-name-part taxon-name-part-type="genus">Viridiseptis</tp:taxon-name-part> <tp:taxon-name-part taxon-name-part-type="species">marina</tp:taxon-name-part></tp:taxon-name></italic>, male (San Diego Co., CA) <bold>58</bold> <italic><tp:taxon-name><tp:taxon-name-part taxon-name-part-type="genus">Viridiseptis</tp:taxon-name-part> <tp:taxon-name-part taxon-name-part-type="species">marina</tp:taxon-name-part></tp:taxon-name></italic>, male (San Diego Co., CA).</p></caption><graphic xmlns:xlink="http://www.w3.org/1999/xlink" xlink:href="zookeys-527-057-g005.jpg" position="float" orientation="portrait" xlink:type="simple" id="oo_60395.jpg"/></fig><fig id="F7" position="float" orientation="portrait"><label>Figures 66–75.</label><caption><p><italic><tp:taxon-name><tp:taxon-name-part taxon-name-part-type="genus">Aseptis</tp:taxon-name-part></tp:taxon-name></italic>, <italic><tp:taxon-name><tp:taxon-name-part taxon-name-part-type="genus">Paraseptis</tp:taxon-name-part></tp:taxon-name></italic>, and <italic><tp:taxon-name><tp:taxon-name-part taxon-name-part-type="genus">Viridiseptis</tp:taxon-name-part></tp:taxon-name></italic> male genitalia. <bold>66</bold> <italic><tp:taxon-name><tp:taxon-name-part taxon-name-part-type="genus">Aseptis</tp:taxon-name-part> <tp:taxon-name-part taxon-name-part-type="species">binotata</tp:taxon-name-part></tp:taxon-name></italic> <bold>67</bold> <italic><tp:taxon-name><tp:taxon-name-part taxon-name-part-type="genus">Aseptis</tp:taxon-name-part> <tp:taxon-name-part taxon-name-part-type="species">catalina</tp:taxon-name-part></tp:taxon-name></italic> <bold>68</bold> <italic><tp:taxon-name><tp:taxon-name-part taxon-name-part-type="genus">Aseptis</tp:taxon-name-part> <tp:taxon-name-part taxon-name-part-type="species">serrula</tp:taxon-name-part></tp:taxon-name></italic> <bold>69</bold> <italic><tp:taxon-name><tp:taxon-name-part taxon-name-part-type="genus">Aseptis</tp:taxon-name-part> <tp:taxon-name-part taxon-name-part-type="species">torreyana</tp:taxon-name-part></tp:taxon-name></italic> <bold>70</bold> <italic><tp:taxon-name><tp:taxon-name-part taxon-name-part-type="genus">Aseptis</tp:taxon-name-part> <tp:taxon-name-part taxon-name-part-type="species">susquesa</tp:taxon-name-part></tp:taxon-name></italic> <bold>71</bold> <italic><tp:taxon-name><tp:taxon-name-part taxon-name-part-type="genus">Aseptis</tp:taxon-name-part> <tp:taxon-name-part taxon-name-part-type="species">fumosa</tp:taxon-name-part></tp:taxon-name></italic> <bold>72</bold> <italic><tp:taxon-name><tp:taxon-name-part taxon-name-part-type="genus">Aseptis</tp:taxon-name-part> <tp:taxon-name-part taxon-name-part-type="species">perfumosa</tp:taxon-name-part></tp:taxon-name></italic> <bold>73</bold> <italic><tp:taxon-name><tp:taxon-name-part taxon-name-part-type="genus">Aseptis</tp:taxon-name-part> <tp:taxon-name-part taxon-name-part-type="species">characta</tp:taxon-name-part></tp:taxon-name></italic> <bold>74</bold> <italic><tp:taxon-name><tp:taxon-name-part taxon-name-part-type="genus">Paraseptis</tp:taxon-name-part> <tp:taxon-name-part taxon-name-part-type="species">adnixa</tp:taxon-name-part></tp:taxon-name></italic> <bold>75</bold> <italic><tp:taxon-name><tp:taxon-name-part taxon-name-part-type="genus">Viridiseptis</tp:taxon-name-part> <tp:taxon-name-part taxon-name-part-type="species">marina</tp:taxon-name-part></tp:taxon-name></italic>.</p></caption><graphic xmlns:xlink="http://www.w3.org/1999/xlink" xlink:href="zookeys-527-057-g007.jpg" position="float" orientation="portrait" xlink:type="simple" id="oo_60397.jpg"/></fig><fig id="F8" position="float" orientation="portrait"><label>Figures 76–91.</label><caption><p><italic><tp:taxon-name><tp:taxon-name-part taxon-name-part-type="genus">Aseptis</tp:taxon-name-part></tp:taxon-name></italic>, <italic><tp:taxon-name><tp:taxon-name-part taxon-name-part-type="genus">Paraseptis</tp:taxon-name-part></tp:taxon-name></italic>, and <italic><tp:taxon-name><tp:taxon-name-part taxon-name-part-type="genus">Viridiseptis</tp:taxon-name-part></tp:taxon-name></italic> female genitalia. <bold>76</bold> <italic><tp:taxon-name><tp:taxon-name-part taxon-name-part-type="genus">Aseptis</tp:taxon-name-part> <tp:taxon-name-part taxon-name-part-type="species">fumeola</tp:taxon-name-part></tp:taxon-name></italic> <bold>77</bold> <italic><tp:taxon-name><tp:taxon-name-part taxon-name-part-type="genus">Aseptis</tp:taxon-name-part> <tp:taxon-name-part taxon-name-part-type="species">ethnica</tp:taxon-name-part></tp:taxon-name></italic> <bold>78</bold> <italic><tp:taxon-name><tp:taxon-name-part taxon-name-part-type="genus">Aseptis</tp:taxon-name-part> <tp:taxon-name-part taxon-name-part-type="species">murina</tp:taxon-name-part></tp:taxon-name></italic> <bold>79</bold> <italic><tp:taxon-name><tp:taxon-name-part taxon-name-part-type="genus">Aseptis</tp:taxon-name-part> <tp:taxon-name-part taxon-name-part-type="species">ferruginea</tp:taxon-name-part></tp:taxon-name></italic> <bold>80</bold> <italic><tp:taxon-name><tp:taxon-name-part taxon-name-part-type="genus">Aseptis</tp:taxon-name-part> <tp:taxon-name-part taxon-name-part-type="species">fanatica</tp:taxon-name-part></tp:taxon-name></italic> <bold>81</bold> <italic><tp:taxon-name><tp:taxon-name-part taxon-name-part-type="genus">Aseptis</tp:taxon-name-part> <tp:taxon-name-part taxon-name-part-type="species">lichena</tp:taxon-name-part></tp:taxon-name></italic> <bold>82</bold> <italic><tp:taxon-name><tp:taxon-name-part taxon-name-part-type="genus">Aseptis</tp:taxon-name-part> <tp:taxon-name-part taxon-name-part-type="species">pseudolichena</tp:taxon-name-part></tp:taxon-name></italic> <bold>83</bold> <italic><tp:taxon-name><tp:taxon-name-part taxon-name-part-type="genus">Aseptis</tp:taxon-name-part> <tp:taxon-name-part taxon-name-part-type="species">binotata</tp:taxon-name-part></tp:taxon-name></italic> <bold>84</bold> <italic><tp:taxon-name><tp:taxon-name-part taxon-name-part-type="genus">Aseptis</tp:taxon-name-part> <tp:taxon-name-part taxon-name-part-type="species">catalina</tp:taxon-name-part></tp:taxon-name></italic> <bold>85</bold> <italic><tp:taxon-name><tp:taxon-name-part taxon-name-part-type="genus">Aseptis</tp:taxon-name-part> <tp:taxon-name-part taxon-name-part-type="species">serrula</tp:taxon-name-part></tp:taxon-name></italic> <bold>86</bold> <italic><tp:taxon-name><tp:taxon-name-part taxon-name-part-type="genus">Aseptis</tp:taxon-name-part> <tp:taxon-name-part taxon-name-part-type="species">susquesa</tp:taxon-name-part></tp:taxon-name></italic> <bold>87</bold> <italic><tp:taxon-name><tp:taxon-name-part taxon-name-part-type="genus">Aseptis</tp:taxon-name-part> <tp:taxon-name-part taxon-name-part-type="species">fumosa</tp:taxon-name-part></tp:taxon-name></italic> <bold>88</bold> <italic><tp:taxon-name><tp:taxon-name-part taxon-name-part-type="genus">Aseptis</tp:taxon-name-part> <tp:taxon-name-part taxon-name-part-type="species">perfumosa</tp:taxon-name-part></tp:taxon-name></italic> <bold>89</bold> <italic><tp:taxon-name><tp:taxon-name-part taxon-name-part-type="genus">Aseptis</tp:taxon-name-part> <tp:taxon-name-part taxon-name-part-type="species">characta</tp:taxon-name-part></tp:taxon-name></italic> <bold>90</bold> <italic><tp:taxon-name><tp:taxon-name-part taxon-name-part-type="genus">Paraseptis</tp:taxon-name-part> <tp:taxon-name-part taxon-name-part-type="species">adnixa</tp:taxon-name-part></tp:taxon-name></italic> <bold>91</bold> <italic><tp:taxon-name><tp:taxon-name-part taxon-name-part-type="genus">Viridiseptis</tp:taxon-name-part> <tp:taxon-name-part taxon-name-part-type="species">marina</tp:taxon-name-part></tp:taxon-name></italic>.</p></caption><graphic xmlns:xlink="http://www.w3.org/1999/xlink" xlink:href="zookeys-527-057-g008.jpg" position="float" orientation="portrait" xlink:type="simple" id="oo_60398.jpg"/></fig></tp:treatment-sec><ref-list><ref id="B34"><mixed-citation xmlns:xlink="http://www.w3.org/1999/xlink" xlink:type="simple"><person-group><name name-style="western"><surname>Robinson</surname><given-names>GS</given-names></name><name name-style="western"><surname>Ackery</surname><given-names>PR</given-names></name><name name-style="western"><surname>Kitching</surname><given-names>IJ</given-names></name><name name-style="western"><surname>Beccaloni</surname><given-names>GW</given-names></name><name name-style="western"><surname>Hernandez</surname><given-names>LM</given-names></name></person-group> (<year>2010</year>) <source>HOSTS—A database of the World’s <tp:taxon-name><tp:taxon-name-part taxon-name-part-type="order">Lepidoptera</tp:taxon-name-part></tp:taxon-name>n Hostplants</source>. <publisher-name>Natural History Museum</publisher-name>, <publisher-loc>London</publisher-loc>. <ext-link xlink:type="simple" ext-link-type="uri" xlink:href="http://www.nhm.ac.uk/hosts">http://www.nhm.ac.uk/hosts</ext-link> [<date-in-citation content-type="access-date">accessed: 9 Mar. 2015</date-in-citation>] </mixed-citation></ref></ref-list></tp:taxon-treatment>
